# Supplementary material for: Accelerated pyro-catalytic hydrogen production enabled by plasmonic local heating of Au on pyroelectric BaTiO3 nanoparticles
Source: Nat Commun. 2022 Oct 17;13:6144. doi: 10.1038/s41467-022-33818-4 (PMC9576696; doi:10.1038/s41467-022-33818-4)
Supplement: Supplementary file 3 — Source Data [file 41467_2022_33818_MOESM3_ESM.xlsx]

## Sheet: Fig.1a
Fig.1a XRD spectra			X1 and Y1 are the tested data of BaTiO3 catalyst; X2 and Y2 are the standard value of JCPDS Card No. 05-0626
X1	Y1	X2	Y2
10	192	22.038	12
10.02	180	22.262	25
10.04	206	31.497	100
10.06	199	31.646	100
10.08	196	38.887	46
10.1	195	44.855	12
10.12	193	45.377	37
10.14	158	50.613	6
10.16	209	50.976	8
10.18	196	51.099	7
10.2	204	55.953	15
10.22	192	56.251	35
10.24	180	65.753	12
10.26	202	66.121	10
10.28	183	70.357	5
10.3	163	70.66	2
10.32	172	74.334	5
10.34	180	75.092	7
10.36	213	75.162	9
10.38	160	78.765	3
10.4	180	79.47	5
10.42	148	83.49	7
10.44	194	86.963	1
10.46	156	87.284	1
10.48	135	88.066	1
10.5	157	91.583	7
10.52	195	92.057	12
10.54	156	92.324	12
10.56	177	99.491	1
10.58	169	100.98	2
10.6	166	103.865	1
10.62	135	104.498	1
10.64	149	104.987	1
10.66	135	105.358	1
10.68	160	108.252	3
10.7	135	108.942	1
10.72	122	109.729	5
10.74	145	113.552	2
10.76	144	114.358	2
10.78	139	117.501	3
10.8	143
10.82	132
10.84	130
10.86	148
10.88	126
10.9	147
10.92	140
10.94	130
10.96	130
10.98	145
11	137
11.02	138
11.04	142
11.06	133
11.08	118
11.1	153
11.12	148
11.14	120
11.16	146
11.18	144
11.2	142
11.22	138
11.24	128
11.26	139
11.28	146
11.3	153
11.32	134
11.34	144
11.36	131
11.38	138
11.4	143
11.42	140
11.44	160
11.46	130
11.48	140
11.5	154
11.52	166
11.54	164
11.56	158
11.58	182
11.6	185
11.62	171
11.64	173
11.66	149
11.68	163
11.7	176
11.72	183
11.74	175
11.76	183
11.78	191
11.8	162
11.82	157
11.84	150
11.86	181
11.88	182
11.9	153
11.92	161
11.94	163
11.96	172
11.98	163
12	179
12.02	169
12.04	168
12.06	174
12.08	149
12.1	150
12.12	157
12.14	167
12.16	142
12.18	164
12.2	160
12.22	153
12.24	186
12.26	172
12.28	151
12.3	161
12.32	143
12.34	159
12.36	160
12.38	158
12.4	134
12.42	168
12.44	151
12.46	181
12.48	173
12.5	165
12.52	172
12.54	172
12.56	147
12.58	156
12.6	154
12.62	180
12.64	168
12.66	129
12.68	160
12.7	152
12.72	162
12.74	159
12.76	135
12.78	161
12.8	134
12.82	153
12.84	148
12.86	143
12.88	147
12.9	139
12.92	152
12.94	145
12.96	134
12.98	124
13	119
13.02	110
13.04	118
13.06	115
13.08	113
13.1	104
13.12	96
13.14	105
13.16	115
13.18	110
13.2	107
13.22	125
13.24	106
13.26	114
13.28	99
13.3	116
13.32	100
13.34	109
13.36	109
13.38	112
13.4	106
13.42	109
13.44	123
13.46	123
13.48	111
13.5	124
13.52	125
13.54	131
13.56	131
13.58	118
13.6	123
13.62	104
13.64	128
13.66	127
13.68	112
13.7	114
13.72	114
13.74	121
13.76	120
13.78	102
13.8	120
13.82	123
13.84	105
13.86	141
13.88	121
13.9	118
13.92	126
13.94	115
13.96	114
13.98	136
14	132
14.02	122
14.04	126
14.06	102
14.08	107
14.1	99
14.12	118
14.14	127
14.16	111
14.18	113
14.2	118
14.22	102
14.24	129
14.26	121
14.28	143
14.3	121
14.32	136
14.34	112
14.36	127
14.38	112
14.4	127
14.42	156
14.44	135
14.46	137
14.48	116
14.5	123
14.52	144
14.54	142
14.56	144
14.58	136
14.6	137
14.62	133
14.64	123
14.66	112
14.68	144
14.7	130
14.72	137
14.74	131
14.76	126
14.78	107
14.8	129
14.82	133
14.84	115
14.86	126
14.88	130
14.9	151
14.92	101
14.94	121
14.96	123
14.98	117
15	121
15.02	109
15.04	118
15.06	105
15.08	112
15.1	115
15.12	107
15.14	124
15.16	113
15.18	105
15.2	124
15.22	131
15.24	117
15.26	123
15.28	109
15.3	103
15.32	106
15.34	107
15.36	90
15.38	109
15.4	131
15.42	128
15.44	106
15.46	113
15.48	108
15.5	107
15.52	110
15.54	108
15.56	124
15.58	119
15.6	111
15.62	113
15.64	114
15.66	119
15.68	116
15.7	109
15.72	137
15.74	113
15.76	121
15.78	126
15.8	115
15.82	110
15.84	104
15.86	135
15.88	112
15.9	142
15.92	121
15.94	115
15.96	103
15.98	101
16	98
16.02	134
16.04	132
16.06	115
16.08	117
16.1	112
16.12	120
16.14	104
16.16	125
16.18	102
16.2	112
16.22	116
16.24	128
16.26	127
16.28	110
16.3	116
16.32	110
16.34	122
16.36	102
16.38	106
16.4	129
16.42	116
16.44	99
16.46	122
16.48	117
16.5	121
16.52	115
16.54	106
16.56	134
16.58	106
16.6	136
16.62	113
16.64	97
16.66	106
16.68	117
16.7	128
16.72	103
16.74	102
16.76	125
16.78	122
16.8	107
16.82	97
16.84	99
16.86	107
16.88	111
16.9	111
16.92	103
16.94	115
16.96	96
16.98	112
17	104
17.02	94
17.04	97
17.06	106
17.08	103
17.1	100
17.12	119
17.14	93
17.16	110
17.18	93
17.2	86
17.22	119
17.24	104
17.26	109
17.28	113
17.3	110
17.32	104
17.34	103
17.36	117
17.38	93
17.4	98
17.42	96
17.44	101
17.46	110
17.48	90
17.5	106
17.52	111
17.54	101
17.56	104
17.58	106
17.6	111
17.62	108
17.64	97
17.66	97
17.68	97
17.7	120
17.72	107
17.74	124
17.76	112
17.78	120
17.8	115
17.82	128
17.84	112
17.86	110
17.88	112
17.9	106
17.92	101
17.94	95
17.96	111
17.98	122
18	91
18.02	113
18.04	122
18.06	104
18.08	120
18.1	114
18.12	98
18.14	103
18.16	112
18.18	111
18.2	104
18.22	115
18.24	102
18.26	106
18.28	121
18.3	122
18.32	108
18.34	109
18.36	108
18.38	105
18.4	117
18.42	88
18.44	105
18.46	103
18.48	86
18.5	119
18.52	114
18.54	98
18.56	109
18.58	100
18.6	115
18.62	107
18.64	93
18.66	120
18.68	94
18.7	118
18.72	109
18.74	125
18.76	107
18.78	105
18.8	122
18.82	115
18.84	108
18.86	100
18.88	104
18.9	107
18.92	111
18.94	86
18.96	98
18.98	117
19	96
19.02	103
19.04	97
19.06	104
19.08	97
19.1	95
19.12	95
19.14	108
19.16	99
19.18	105
19.2	121
19.22	116
19.24	94
19.26	103
19.28	96
19.3	102
19.32	103
19.34	112
19.36	109
19.38	136
19.4	119
19.42	128
19.44	133
19.46	137
19.48	131
19.5	99
19.52	104
19.54	84
19.56	95
19.58	113
19.6	99
19.62	103
19.64	113
19.66	101
19.68	104
19.7	105
19.72	90
19.74	106
19.76	92
19.78	102
19.8	116
19.82	94
19.84	110
19.86	111
19.88	117
19.9	116
19.92	103
19.94	112
19.96	102
19.98	116
20	93
20.02	93
20.04	97
20.06	88
20.08	91
20.1	116
20.12	97
20.14	98
20.16	121
20.18	74
20.2	84
20.22	104
20.24	81
20.26	99
20.28	101
20.3	101
20.32	81
20.34	104
20.36	101
20.38	96
20.4	123
20.42	111
20.44	105
20.46	95
20.48	90
20.5	103
20.52	105
20.54	102
20.56	111
20.58	112
20.6	96
20.62	99
20.64	106
20.66	88
20.68	110
20.7	89
20.72	99
20.74	105
20.76	98
20.78	76
20.8	98
20.82	88
20.84	99
20.86	90
20.88	82
20.9	96
20.92	112
20.94	104
20.96	108
20.98	83
21	91
21.02	98
21.04	101
21.06	101
21.08	101
21.1	101
21.12	96
21.14	95
21.16	94
21.18	100
21.2	104
21.22	103
21.24	110
21.26	105
21.28	102
21.3	109
21.32	89
21.34	92
21.36	112
21.38	101
21.4	105
21.42	113
21.44	123
21.46	116
21.48	115
21.5	121
21.52	106
21.54	116
21.56	101
21.58	116
21.6	100
21.62	124
21.64	116
21.66	129
21.68	136
21.7	99
21.72	113
21.74	120
21.76	126
21.78	125
21.8	149
21.82	135
21.84	144
21.86	173
21.88	146
21.9	193
21.92	225
21.94	215
21.96	266
21.98	308
22	343
22.02	424
22.04	449
22.06	562
22.08	625
22.1	661
22.12	724
22.14	661
22.16	668
22.18	570
22.2	495
22.22	417
22.24	346
22.26	292
22.28	258
22.3	237
22.32	144
22.34	162
22.36	164
22.38	152
22.4	150
22.42	130
22.44	132
22.46	115
22.48	118
22.5	119
22.52	110
22.54	133
22.56	122
22.58	116
22.6	112
22.62	103
22.64	109
22.66	110
22.68	111
22.7	101
22.72	88
22.74	99
22.76	110
22.78	122
22.8	83
22.82	110
22.84	119
22.86	106
22.88	94
22.9	97
22.92	105
22.94	81
22.96	95
22.98	94
23	90
23.02	101
23.04	107
23.06	106
23.08	83
23.1	102
23.12	86
23.14	92
23.16	90
23.18	87
23.2	112
23.22	125
23.24	90
23.26	106
23.28	106
23.3	97
23.32	84
23.34	87
23.36	98
23.38	88
23.4	96
23.42	106
23.44	84
23.46	109
23.48	82
23.5	98
23.52	94
23.54	123
23.56	101
23.58	100
23.6	104
23.62	117
23.64	114
23.66	103
23.68	101
23.7	108
23.72	116
23.74	115
23.76	131
23.78	137
23.8	117
23.82	112
23.84	108
23.86	99
23.88	101
23.9	94
23.92	130
23.94	117
23.96	113
23.98	118
24	129
24.02	122
24.04	124
24.06	104
24.08	133
24.1	106
24.12	135
24.14	122
24.16	107
24.18	132
24.2	125
24.22	142
24.24	143
24.26	138
24.28	131
24.3	138
24.32	129
24.34	123
24.36	130
24.38	120
24.4	101
24.42	107
24.44	104
24.46	112
24.48	120
24.5	93
24.52	87
24.54	112
24.56	80
24.58	90
24.6	84
24.62	94
24.64	95
24.66	86
24.68	82
24.7	107
24.72	108
24.74	92
24.76	89
24.78	88
24.8	95
24.82	97
24.84	106
24.86	112
24.88	97
24.9	94
24.92	98
24.94	104
24.96	100
24.98	95
25	89
25.02	106
25.04	79
25.06	102
25.08	112
25.1	101
25.12	91
25.14	104
25.16	81
25.18	98
25.2	84
25.22	102
25.24	110
25.26	94
25.28	95
25.3	121
25.32	94
25.34	95
25.36	99
25.38	98
25.4	106
25.42	99
25.44	93
25.46	89
25.48	103
25.5	98
25.52	82
25.54	126
25.56	88
25.58	92
25.6	70
25.62	83
25.64	82
25.66	89
25.68	81
25.7	108
25.72	90
25.74	97
25.76	104
25.78	108
25.8	67
25.82	85
25.84	88
25.86	70
25.88	94
25.9	100
25.92	87
25.94	93
25.96	100
25.98	87
26	101
26.02	102
26.04	91
26.06	134
26.08	111
26.1	108
26.12	111
26.14	106
26.16	111
26.18	105
26.2	104
26.22	93
26.24	90
26.26	83
26.28	72
26.3	97
26.32	90
26.34	88
26.36	102
26.38	87
26.4	93
26.42	76
26.44	115
26.46	93
26.48	89
26.5	77
26.52	79
26.54	94
26.56	85
26.58	82
26.6	88
26.62	80
26.64	97
26.66	83
26.68	89
26.7	92
26.72	85
26.74	98
26.76	87
26.78	80
26.8	79
26.82	90
26.84	90
26.86	79
26.88	82
26.9	99
26.92	87
26.94	89
26.96	92
26.98	88
27	93
27.02	76
27.04	77
27.06	77
27.08	75
27.1	98
27.12	70
27.14	69
27.16	78
27.18	68
27.2	102
27.22	97
27.24	78
27.26	67
27.28	73
27.3	76
27.32	77
27.34	61
27.36	85
27.38	87
27.4	73
27.42	92
27.44	73
27.46	72
27.48	84
27.5	74
27.52	92
27.54	87
27.56	84
27.58	90
27.6	96
27.62	87
27.64	93
27.66	94
27.68	95
27.7	93
27.72	98
27.74	92
27.76	89
27.78	79
27.8	93
27.82	80
27.84	72
27.86	79
27.88	71
27.9	83
27.92	82
27.94	70
27.96	82
27.98	74
28	64
28.02	78
28.04	83
28.06	72
28.08	77
28.1	77
28.12	84
28.14	73
28.16	61
28.18	77
28.2	87
28.22	76
28.24	100
28.26	84
28.28	119
28.3	98
28.32	100
28.34	111
28.36	121
28.38	126
28.4	104
28.42	98
28.44	109
28.46	93
28.48	109
28.5	100
28.52	78
28.54	98
28.56	96
28.58	86
28.6	82
28.62	87
28.64	87
28.66	72
28.68	96
28.7	86
28.72	92
28.74	94
28.76	95
28.78	91
28.8	92
28.82	83
28.84	85
28.86	73
28.88	87
28.9	81
28.92	81
28.94	94
28.96	99
28.98	97
29	87
29.02	96
29.04	77
29.06	104
29.08	95
29.1	97
29.12	91
29.14	122
29.16	106
29.18	97
29.2	91
29.22	101
29.24	83
29.26	101
29.28	103
29.3	103
29.32	85
29.34	91
29.36	93
29.38	105
29.4	72
29.42	90
29.44	78
29.46	98
29.48	80
29.5	93
29.52	90
29.54	85
29.56	100
29.58	71
29.6	83
29.62	93
29.64	83
29.66	82
29.68	77
29.7	91
29.72	101
29.74	83
29.76	86
29.78	76
29.8	83
29.82	101
29.84	78
29.86	97
29.88	88
29.9	85
29.92	90
29.94	91
29.96	81
29.98	81
30	90
30.02	76
30.04	62
30.06	93
30.08	85
30.1	80
30.12	104
30.14	90
30.16	91
30.18	88
30.2	87
30.22	91
30.24	89
30.26	103
30.28	86
30.3	106
30.32	109
30.34	93
30.36	115
30.38	124
30.4	106
30.42	108
30.44	102
30.46	111
30.48	101
30.5	132
30.52	98
30.54	110
30.56	127
30.58	105
30.6	108
30.62	113
30.64	113
30.66	120
30.68	120
30.7	106
30.72	118
30.74	87
30.76	116
30.78	92
30.8	130
30.82	123
30.84	138
30.86	130
30.88	123
30.9	120
30.92	132
30.94	136
30.96	135
30.98	132
31	132
31.02	150
31.04	142
31.06	151
31.08	158
31.1	167
31.12	176
31.14	182
31.16	218
31.18	231
31.2	256
31.22	303
31.24	354
31.26	379
31.28	474
31.3	587
31.32	723
31.34	911
31.36	1146
31.38	1417
31.4	1794
31.42	2135
31.44	2551
31.46	2927
31.48	3111
31.5	3011
31.52	3005
31.54	2854
31.56	2542
31.58	2261
31.6	1852
31.62	1558
31.64	1193
31.66	977
31.68	801
31.7	636
31.72	518
31.74	416
31.76	388
31.78	321
31.8	281
31.82	244
31.84	228
31.86	188
31.88	188
31.9	164
31.92	164
31.94	145
31.96	162
31.98	139
32	135
32.02	141
32.04	117
32.06	138
32.08	113
32.1	124
32.12	124
32.14	106
32.16	110
32.18	106
32.2	102
32.22	106
32.24	99
32.26	98
32.28	88
32.3	116
32.32	99
32.34	91
32.36	98
32.38	83
32.4	103
32.42	106
32.44	107
32.46	86
32.48	94
32.5	91
32.52	79
32.54	98
32.56	92
32.58	98
32.6	79
32.62	88
32.64	95
32.66	103
32.68	84
32.7	82
32.72	80
32.74	105
32.76	96
32.78	77
32.8	88
32.82	91
32.84	78
32.86	93
32.88	79
32.9	88
32.92	79
32.94	82
32.96	73
32.98	84
33	87
33.02	92
33.04	89
33.06	77
33.08	73
33.1	75
33.12	71
33.14	86
33.16	83
33.18	85
33.2	74
33.22	69
33.24	96
33.26	91
33.28	78
33.3	94
33.32	78
33.34	66
33.36	67
33.38	85
33.4	77
33.42	78
33.44	83
33.46	67
33.48	86
33.5	81
33.52	80
33.54	62
33.56	83
33.58	85
33.6	99
33.62	65
33.64	89
33.66	86
33.68	69
33.7	98
33.72	86
33.74	101
33.76	96
33.78	77
33.8	95
33.82	86
33.84	86
33.86	82
33.88	85
33.9	85
33.92	96
33.94	82
33.96	80
33.98	86
34	80
34.02	103
34.04	99
34.06	110
34.08	106
34.1	98
34.12	96
34.14	91
34.16	97
34.18	83
34.2	90
34.22	95
34.24	86
34.26	92
34.28	98
34.3	95
34.32	95
34.34	95
34.36	102
34.38	118
34.4	95
34.42	79
34.44	97
34.46	93
34.48	91
34.5	109
34.52	114
34.54	113
34.56	125
34.58	116
34.6	114
34.62	101
34.64	98
34.66	97
34.68	101
34.7	85
34.72	83
34.74	71
34.76	63
34.78	73
34.8	70
34.82	72
34.84	85
34.86	88
34.88	58
34.9	78
34.92	88
34.94	91
34.96	77
34.98	75
35	77
35.02	63
35.04	94
35.06	85
35.08	82
35.1	67
35.12	68
35.14	69
35.16	64
35.18	63
35.2	61
35.22	73
35.24	77
35.26	83
35.28	77
35.3	76
35.32	72
35.34	69
35.36	72
35.38	62
35.4	72
35.42	90
35.44	56
35.46	75
35.48	86
35.5	73
35.52	73
35.54	77
35.56	82
35.58	72
35.6	66
35.62	72
35.64	71
35.66	79
35.68	73
35.7	67
35.72	61
35.74	76
35.76	72
35.78	85
35.8	72
35.82	61
35.84	66
35.86	68
35.88	67
35.9	71
35.92	80
35.94	92
35.96	72
35.98	68
36	63
36.02	73
36.04	76
36.06	68
36.08	71
36.1	77
36.12	81
36.14	65
36.16	71
36.18	50
36.2	68
36.22	61
36.24	73
36.26	78
36.28	67
36.3	67
36.32	63
36.34	63
36.36	61
36.38	74
36.4	70
36.42	83
36.44	55
36.46	74
36.48	66
36.5	60
36.52	78
36.54	58
36.56	69
36.58	59
36.6	62
36.62	82
36.64	65
36.66	59
36.68	63
36.7	67
36.72	88
36.74	73
36.76	82
36.78	63
36.8	66
36.82	57
36.84	76
36.86	72
36.88	68
36.9	57
36.92	66
36.94	86
36.96	58
36.98	65
37	54
37.02	64
37.04	71
37.06	62
37.08	63
37.1	74
37.12	56
37.14	75
37.16	64
37.18	91
37.2	88
37.22	64
37.24	69
37.26	75
37.28	69
37.3	74
37.32	66
37.34	61
37.36	85
37.38	53
37.4	70
37.42	72
37.44	71
37.46	81
37.48	56
37.5	87
37.52	85
37.54	67
37.56	79
37.58	82
37.6	89
37.62	77
37.64	71
37.66	82
37.68	73
37.7	66
37.72	81
37.74	75
37.76	68
37.78	75
37.8	71
37.82	55
37.84	76
37.86	73
37.88	92
37.9	78
37.92	81
37.94	85
37.96	72
37.98	69
38	75
38.02	69
38.04	74
38.06	86
38.08	72
38.1	67
38.12	61
38.14	62
38.16	88
38.18	62
38.2	85
38.22	77
38.24	65
38.26	69
38.28	64
38.3	74
38.32	89
38.34	73
38.36	81
38.38	87
38.4	84
38.42	95
38.44	81
38.46	76
38.48	74
38.5	104
38.52	100
38.54	103
38.56	121
38.58	130
38.6	152
38.62	160
38.64	172
38.66	235
38.68	248
38.7	301
38.72	429
38.74	463
38.76	590
38.78	780
38.8	813
38.82	893
38.84	907
38.86	807
38.88	754
38.9	707
38.92	674
38.94	542
38.96	453
38.98	407
39	302
39.02	244
39.04	189
39.06	181
39.08	156
39.1	145
39.12	100
39.14	123
39.16	103
39.18	82
39.2	97
39.22	82
39.24	98
39.26	72
39.28	81
39.3	81
39.32	86
39.34	80
39.36	74
39.38	83
39.4	95
39.42	76
39.44	89
39.46	92
39.48	60
39.5	65
39.52	64
39.54	68
39.56	78
39.58	59
39.6	67
39.62	76
39.64	66
39.66	77
39.68	62
39.7	70
39.72	55
39.74	70
39.76	61
39.78	69
39.8	75
39.82	60
39.84	63
39.86	59
39.88	63
39.9	63
39.92	70
39.94	61
39.96	70
39.98	60
40	64
40.02	57
40.04	67
40.06	58
40.08	64
40.1	73
40.12	63
40.14	69
40.16	54
40.18	72
40.2	64
40.22	59
40.24	48
40.26	67
40.28	66
40.3	46
40.32	75
40.34	67
40.36	68
40.38	61
40.4	73
40.42	71
40.44	55
40.46	74
40.48	72
40.5	60
40.52	83
40.54	70
40.56	85
40.58	71
40.6	80
40.62	57
40.64	64
40.66	63
40.68	69
40.7	78
40.72	72
40.74	74
40.76	52
40.78	69
40.8	71
40.82	73
40.84	45
40.86	65
40.88	67
40.9	65
40.92	68
40.94	64
40.96	71
40.98	61
41	42
41.02	56
41.04	57
41.06	55
41.08	60
41.1	59
41.12	68
41.14	66
41.16	54
41.18	67
41.2	67
41.22	66
41.24	67
41.26	55
41.28	57
41.3	47
41.32	53
41.34	65
41.36	73
41.38	70
41.4	65
41.42	65
41.44	52
41.46	75
41.48	69
41.5	57
41.52	65
41.54	65
41.56	66
41.58	52
41.6	54
41.62	67
41.64	65
41.66	61
41.68	53
41.7	62
41.72	55
41.74	60
41.76	61
41.78	70
41.8	62
41.82	54
41.84	65
41.86	71
41.88	73
41.9	74
41.92	77
41.94	83
41.96	94
41.98	84
42	77
42.02	83
42.04	77
42.06	90
42.08	78
42.1	68
42.12	53
42.14	70
42.16	64
42.18	67
42.2	75
42.22	73
42.24	79
42.26	62
42.28	68
42.3	58
42.32	70
42.34	75
42.36	59
42.38	63
42.4	51
42.42	62
42.44	64
42.46	53
42.48	66
42.5	74
42.52	64
42.54	55
42.56	68
42.58	66
42.6	59
42.62	60
42.64	61
42.66	57
42.68	55
42.7	59
42.72	60
42.74	52
42.76	56
42.78	63
42.8	68
42.82	75
42.84	58
42.86	71
42.88	68
42.9	77
42.92	75
42.94	78
42.96	84
42.98	67
43	75
43.02	66
43.04	75
43.06	76
43.08	69
43.1	62
43.12	66
43.14	71
43.16	59
43.18	52
43.2	53
43.22	76
43.24	46
43.26	53
43.28	61
43.3	68
43.32	74
43.34	66
43.36	65
43.38	51
43.4	68
43.42	54
43.44	75
43.46	67
43.48	64
43.5	71
43.52	54
43.54	67
43.56	68
43.58	62
43.6	65
43.62	72
43.64	56
43.66	54
43.68	76
43.7	63
43.72	60
43.74	52
43.76	64
43.78	77
43.8	60
43.82	72
43.84	73
43.86	62
43.88	68
43.9	58
43.92	67
43.94	77
43.96	57
43.98	68
44	78
44.02	70
44.04	53
44.06	76
44.08	74
44.1	80
44.12	71
44.14	66
44.16	58
44.18	82
44.2	72
44.22	93
44.24	82
44.26	69
44.28	80
44.3	72
44.32	80
44.34	61
44.36	79
44.38	73
44.4	71
44.42	78
44.44	74
44.46	75
44.48	94
44.5	74
44.52	94
44.54	76
44.56	94
44.58	72
44.6	96
44.62	84
44.64	104
44.66	88
44.68	105
44.7	130
44.72	114
44.74	138
44.76	128
44.78	170
44.8	150
44.82	220
44.84	222
44.86	247
44.88	251
44.9	295
44.92	313
44.94	364
44.96	380
44.98	403
45	506
45.02	538
45.04	507
45.06	580
45.08	561
45.1	627
45.12	642
45.14	649
45.16	659
45.18	664
45.2	653
45.22	620
45.24	609
45.26	566
45.28	600
45.3	555
45.32	526
45.34	478
45.36	464
45.38	401
45.4	355
45.42	341
45.44	301
45.46	243
45.48	219
45.5	209
45.52	191
45.54	161
45.56	147
45.58	128
45.6	115
45.62	107
45.64	119
45.66	103
45.68	100
45.7	114
45.72	79
45.74	90
45.76	74
45.78	76
45.8	85
45.82	90
45.84	81
45.86	88
45.88	84
45.9	85
45.92	59
45.94	79
45.96	76
45.98	71
46	67
46.02	62
46.04	74
46.06	61
46.08	75
46.1	54
46.12	71
46.14	71
46.16	60
46.18	81
46.2	67
46.22	53
46.24	64
46.26	55
46.28	56
46.3	63
46.32	49
46.34	66
46.36	67
46.38	73
46.4	51
46.42	65
46.44	53
46.46	71
46.48	63
46.5	41
46.52	56
46.54	63
46.56	70
46.58	50
46.6	67
46.62	59
46.64	58
46.66	63
46.68	74
46.7	69
46.72	75
46.74	75
46.76	85
46.78	79
46.8	74
46.82	83
46.84	72
46.86	73
46.88	76
46.9	67
46.92	80
46.94	53
46.96	81
46.98	89
47	64
47.02	57
47.04	66
47.06	76
47.08	56
47.1	72
47.12	81
47.14	70
47.16	56
47.18	51
47.2	67
47.22	60
47.24	52
47.26	52
47.28	66
47.3	44
47.32	53
47.34	53
47.36	50
47.38	62
47.4	54
47.42	54
47.44	50
47.46	57
47.48	58
47.5	60
47.52	64
47.54	54
47.56	56
47.58	65
47.6	64
47.62	53
47.64	49
47.66	58
47.68	52
47.7	49
47.72	58
47.74	70
47.76	79
47.78	51
47.8	53
47.82	53
47.84	66
47.86	66
47.88	49
47.9	59
47.92	52
47.94	49
47.96	48
47.98	64
48	56
48.02	63
48.04	52
48.06	48
48.08	48
48.1	55
48.12	51
48.14	60
48.16	56
48.18	54
48.2	59
48.22	47
48.24	60
48.26	52
48.28	66
48.3	60
48.32	54
48.34	56
48.36	67
48.38	49
48.4	54
48.42	58
48.44	52
48.46	46
48.48	55
48.5	49
48.52	65
48.54	48
48.56	61
48.58	55
48.6	59
48.62	76
48.64	45
48.66	60
48.68	54
48.7	48
48.72	62
48.74	60
48.76	71
48.78	45
48.8	65
48.82	52
48.84	55
48.86	57
48.88	81
48.9	68
48.92	58
48.94	69
48.96	57
48.98	57
49	68
49.02	55
49.04	64
49.06	51
49.08	71
49.1	54
49.12	62
49.14	64
49.16	66
49.18	48
49.2	58
49.22	47
49.24	58
49.26	57
49.28	59
49.3	59
49.32	50
49.34	61
49.36	55
49.38	53
49.4	52
49.42	40
49.44	53
49.46	44
49.48	51
49.5	62
49.52	55
49.54	54
49.56	34
49.58	44
49.6	49
49.62	51
49.64	51
49.66	43
49.68	61
49.7	44
49.72	48
49.74	57
49.76	53
49.78	55
49.8	76
49.82	63
49.84	54
49.86	60
49.88	56
49.9	54
49.92	49
49.94	48
[truncated: 2,003 more rows]

## Sheet: Fig.1b
Fig. 1b Enlarged (002) and (200) XRD peaks					X1 and Y1 are the tested data of 44.4 degree to 45.9 degree. X2,Y2,X3,Y3,X4 and Y4 are data of fitted peaks
X1	Y1		Independent Variable	Fit Peak 1	Independent Variable	Fit Peak 2	Independent Variable	Cumulative Fit Peak
44.4	485.971		X2	Y2	X3	Y3	X4	Y4
44.41	494.914		44.4	442.454	44.4	436.758	44.4	442.696
44.42	495.429		44.4576	471.865	44.47	468.984	44.4075	446.497
44.43	480.629		44.5153	502.958	44.54	501.626	44.4151	450.321
44.44	488.886		44.5729	528.55	44.6101	517.89	44.4226	454.168
44.45	519.714		44.6305	551.325	44.6801	534.396	44.4301	458.041
44.46	534.257		44.6882	579.852	44.7501	553.674	44.4377	461.94
44.47	521.143		44.7458	619.984	44.8201	580.705	44.4452	465.867
44.48	507.543		44.8034	684.188	44.8901	625.484	44.4528	469.825
44.49	523.229		44.8611	800.962	44.9602	708.139	44.4603	473.815
44.5	522.086		44.8665	816.513	44.9668	719.153	44.4678	477.839
44.51	528.429		44.8769	849.508	44.9797	742.358	44.4754	481.899
44.52	511.686		44.8868	884.963	44.9919	766.991	44.4829	485.999
44.53	494.029		44.8963	922.732	45.0035	792.856	44.4905	490.139
44.54	498.171		44.9052	962.562	45.0144	819.684	44.498	494.323
44.55	529.457		44.9136	1004.09	45.0248	847.14	44.5055	498.553
44.56	537.314		44.9216	1046.83	45.0346	874.842	44.5131	502.834
44.57	529.543		44.9291	1090.19	45.0439	902.371	44.5206	507.167
44.58	513.143		44.9361	1133.53	45.0526	929.299	44.5281	511.557
44.59	523.543		44.9428	1176.13	45.0607	955.211	44.5357	515.945
44.6	518.4		44.949	1217.31	45.0684	979.726	44.5432	519.645
44.61	502.629		44.9548	1256.4	45.0756	1002.53	44.5508	522.426
44.62	502.943		44.9603	1292.86	45.0823	1023.39	44.5583	525.25
44.63	525.057		44.9653	1326.22	45.0885	1042.14	44.5658	528.126
44.64	556.714		44.97	1356.22	45.0943	1058.72	44.5734	531.063
44.65	555.886		44.9744	1382.7	45.0996	1073.14	44.5809	534.068
44.66	564.629		44.9784	1405.67	45.1046	1085.47	44.5884	537.139
44.67	580.314		44.9821	1425.23	45.1091	1095.85	44.596	540.287
44.68	587.943		44.9855	1441.62	45.1133	1104.45	44.6035	543.523
44.69	586.914		44.9885	1455.11	45.1171	1111.45	44.6111	546.855
44.7	580.371		44.9914	1466.03	45.1206	1117.08	44.6186	550.285
44.71	594.257		44.9939	1474.71	45.1237	1121.5	44.6261	553.825
44.72	598.857		44.9962	1481.5	45.1265	1124.93	44.6337	557.489
44.73	582.114		44.9982	1486.72	45.129	1127.54	44.6412	561.29
44.74	590.486		45.0001	1490.65	45.1313	1129.49	44.6487	565.232
44.75	618.371		45.0017	1493.54	45.1333	1130.9	44.6563	569.33
44.76	660.486		45.0031	1495.63	45.135	1131.91	44.6638	573.604
44.77	681.343		45.0043	1497.1	45.1365	1132.6	44.6714	578.069
44.78	707.057		45.0053	1498.11	45.1378	1133.06	44.6789	582.737
44.79	732.686		45.0062	1498.77	45.1389	1133.36	44.6864	587.627
44.8	729.886		45.007	1499.2	45.1398	1133.54	44.694	592.764
44.81	736.057		45.0076	1499.46	45.1405	1133.64	44.7015	598.171
44.82	755.6		45.0081	1499.62	45.1411	1133.69	44.709	603.868
44.83	762.6		45.0084	1499.7	45.1416	1133.71	44.7166	609.881
44.84	753.857		45.0087	1499.74	45.1419	1133.71	44.7241	616.246
44.85	785.4		45.0089	1499.76	45.1422	1133.71	44.7317	622.996
44.86	859.314		45.0091	1499.77	45.1424	1133.71	44.7392	630.163
44.87	908.714		45.0091	1499.77	45.1424	1133.7	44.7467	637.783
44.88	932.8		45.0092	1499.78	45.1425	1133.7	44.7543	645.91
44.89	962.343		45.0092	1499.78	45.1425	1133.7	44.7618	654.591
44.9	1032.37		45.0092	1499.78	45.1425	1133.7	44.7694	663.878
44.91	1123.37		45.0092	1499.78	45.1425	1133.7	44.7769	673.828
44.92	1172.57		45.0092	1499.78	45.1425	1133.7	44.7844	684.514
44.93	1193.4		45.0093	1499.78	45.1426	1133.7	44.792	696.013
44.94	1245.69		45.0094	1499.77	45.1427	1133.69	44.7995	708.404
44.95	1383.54		45.0095	1499.77	45.1429	1133.68	44.807	721.775
44.96	1464.06		45.0098	1499.75	45.1431	1133.66	44.8146	736.238
44.97	1513.51		45.0101	1499.7	45.1434	1133.63	44.8221	751.907
44.98	1577.54		45.0105	1499.6	45.1439	1133.57	44.8297	768.909
44.99	1674.2		45.0111	1499.42	45.1445	1133.47	44.8372	787.377
45	1724.66		45.0118	1499.09	45.1452	1133.32	44.8447	807.479
45.01	1738.29		45.0126	1498.55	45.1461	1133.08	44.8523	829.385
45.02	1775.69		45.0136	1497.69	45.1471	1132.71	44.8598	853.284
45.03	1761.66		45.0148	1496.39	45.1484	1132.17	44.8673	879.372
45.04	1760.74		45.0162	1494.48	45.1498	1131.4	44.8749	907.878
45.05	1720.29		45.0179	1491.77	45.1515	1130.31	44.8824	939.033
45.06	1719.2		45.0197	1488.01	45.1534	1128.81	44.8899	973.072
45.07	1651.69		45.0218	1482.9	45.1556	1126.8	44.8975	1010.22
45.08	1592.03		45.0242	1476.12	45.1581	1124.14	44.905	1050.7
45.09	1541.29		45.0268	1467.33	45.1608	1120.68	44.9126	1094.69
45.1	1518.09		45.0297	1456.12	45.1638	1116.24	44.9201	1142.31
45.11	1497.91		45.033	1442.1	45.1672	1110.65	44.9276	1193.54
45.12	1479.86		45.0365	1424.92	45.1709	1103.72	44.9352	1248.25
45.13	1503.57		45.0404	1404.23	45.1749	1095.24	44.9427	1306.08
45.14	1484.66		45.0447	1379.8	45.1793	1085.03	44.9502	1366.39
45.15	1450.09		45.0493	1351.51	45.1841	1072.9	44.9578	1428.18
45.16	1395.03		45.0543	1319.39	45.1893	1058.74	44.9653	1490.11
45.17	1321.83		45.0597	1283.64	45.1949	1042.43	44.9729	1550.43
45.18	1274.43		45.0656	1244.64	45.201	1023.95	44.9804	1607.09
45.19	1218.29		45.0718	1202.96	45.2075	1003.34	44.9879	1657.86
45.2	1199.37		45.0785	1159.27	45.2144	980.729	44.9955	1700.62
45.21	1122.17		45.0857	1114.36	45.2218	956.324	45.003	1733.61
45.22	1061.17		45.0933	1069.04	45.2298	930.409	45.0106	1755.68
45.23	1004		45.1014	1024.1	45.2382	903.323	45.0181	1766.54
45.24	1004		45.1101	980.257	45.2472	875.466	45.0256	1766.8
45.25	983.2		45.1193	938.101	45.2567	847.251	45.0332	1757.83
45.26	928.743		45.129	898.11	45.2667	819.086	45.0407	1741.53
45.27	885.114		45.1392	860.615	45.2774	791.359	45.0482	1719.99
45.28	875.143		45.1501	825.814	45.2886	764.41	45.0558	1695.28
45.29	873.6		45.1615	793.784	45.3004	738.525	45.0633	1669.17
45.3	834.829		45.1735	764.514	45.3129	713.92	45.0709	1643.02
45.31	776.086		45.1797	750.894	45.3194	702.155	45.0784	1617.73
45.32	719.4		45.2598	638.414	45.3839	614.874	45.0859	1593.77
45.33	723.286		45.3398	583.895	45.4484	563.527	45.0935	1571.24
45.34	750.829		45.4198	550.347	45.5129	530.317	45.101	1549.93
45.35	746.114		45.4999	524.86	45.5774	505.871	45.1085	1529.4
45.36	693.829		45.5799	502.175	45.6419	485.295	45.1161	1509.1
45.37	671.914		45.6599	479.858	45.7065	466.159	45.1236	1488.44
45.38	663.6		45.7399	457.783	45.771	449.935	45.1312	1466.84
45.39	658.057		45.82	442.884	45.8355	447.288	45.1387	1443.81
45.4	645.486		45.9	481.64	45.9	481.207	45.1462	1418.97
45.41	628.457						45.1538	1392.13
45.42	623.286						45.1613	1363.25
45.43	621.6						45.1688	1332.42
45.44	600.286						45.1764	1299.9
45.45	568.886						45.1839	1266.03
45.46	569.371						45.1915	1231.2
45.47	584.714						45.199	1195.84
45.48	570.229						45.2065	1160.35
45.49	557						45.2141	1125.14
45.5	545.743						45.2216	1090.54
45.51	537.943						45.2291	1056.83
45.52	542.886						45.2367	1024.23
45.53	523.943						45.2442	992.912
45.54	519.743						45.2518	962.997
45.55	481.914						45.2593	934.55
45.56	488.543						45.2668	907.601
45.57	498.657						45.2744	882.157
45.58	512.314						45.2819	858.197
45.59	503.314						45.2895	835.678
45.6	495.943						45.297	814.541
45.61	487.8						45.3045	794.733
45.62	485.343						45.3121	776.184
45.63	486.857						45.3196	758.824
45.64	499.286						45.3271	742.574
45.65	477.829						45.3347	727.371
45.66	487.2						45.3422	713.146
45.67	466.771						45.3498	699.833
45.68	462.029						45.3573	687.358
45.69	447.771						45.3648	675.672
45.7	464.914						45.3724	664.717
45.71	462.8						45.3799	654.44
45.72	448.171						45.3874	644.781
45.73	447.229						45.395	635.705
45.74	451.371						45.4025	627.166
45.75	442.143						45.41	619.127
45.76	432.343						45.4176	611.538
45.77	432.2						45.4251	604.377
45.78	436.943						45.4327	597.61
45.79	440.771						45.4402	591.208
45.8	459.314						45.4477	585.135
45.81	455.114						45.4553	579.374
45.82	437.714						45.4628	573.901
45.83	442.6						45.4704	568.696
45.84	450.486						45.4779	563.729
45.85	464.286						45.4854	558.989
45.86	461.457						45.493	554.461
45.87	484.371						45.5005	550.128
45.88	486.114						45.508	545.967
45.89	469.657						45.5156	541.971
45.9	436.486						45.5231	538.129
--							45.5307	534.428
--							45.5382	530.851
--							45.5457	527.392
--							45.5533	524.045
--							45.5608	520.799
--							45.5683	517.641
--							45.5759	514.567
--							45.5834	511.571
--							45.5909	508.648
--							45.5985	505.785
--							45.606	502.979
--							45.6136	500.228
--							45.6211	497.528
--							45.6286	494.867
--							45.6362	492.243
--							45.6437	489.657
--							45.6513	487.103
--							45.6588	484.575
--							45.6663	482.068
--							45.6739	479.586
--							45.6814	477.128
--							45.6889	474.695
--							45.6965	472.298
--							45.704	469.941
--							45.7116	467.628
--							45.7191	465.366
--							45.7266	463.169
--							45.7342	461.035
--							45.7417	458.966
--							45.7493	456.976
--							45.7568	455.085
--							45.7643	453.281
--							45.7719	451.567
--							45.7794	449.957
--							45.7869	448.484
--							45.7945	447.123
--							45.802	445.878
--							45.8096	444.763
--							45.8171	443.826
--							45.8246	443.027
--							45.8322	444.82
--							45.8397	452.866
--							45.8472	456.621
--							45.8548	460.204
--							45.8623	463.795
--							45.8698	467.391
--							45.8774	470.994
--							45.8849	474.603
--							45.8925	478.217
--							45.9	481.836
--
--
--
--
--
--
--
--
--
--
--
--
--
--
--
--
--
--
--
--
--
--
--
--
--
--
--
--
--
--
--
--
--
--
--
--
--
--
--
--
--
--
--
--
--
--
--
--
--
--
--
--
--
--
--
--
--
--
--
--
--
--
--
--
--
--
--
--
--
--
--
--
--
--
--
--
--
--
--
--
--
--
--
--
--
--
--
--
--
--
--
--
--
--
--
--
--
--
--
--
--
--
--
--
--
--
--
--
--
--
--
--
--
--
--
--
--
--
--
--
--
--
--
--
--
--
--
--
--
--
--
--
--
--
--
--
--
--
--
--
--
--
--
--
--
--
--
--
--
--
--
--
--
--
--
--
--
--
--
--
--
--
--
--
--
--
--
--
--
--
--
--
--
--
--
--
--
--
--
--
--
--
--
--
--
--
--
--
--
--
--
--
--
--
--
--
--
--
--
--
--
--
--
--
--
--
--
--
--
--
--
--
--
--
--
--
--
--
--
--
--
--
--
--
--
--
--
--
--
--
--
--
--
--
--
--
--
--
--
--
--
--
--
--
--
--
--
--
--
--
--
--
--
--
--
--
--
--
--
--
--
--
--
--
--
--
--
--
--
--
--
--
--
--
--
--
--
--
--
--
--
--
--
--
--
--
--
--
--
--
--
--
--
--
--
--
--
--
--
--
--
--
--
--
--
--
--
--
--
--
--
--
--
--
--
--
--
--
--
--
--
--
--
--
--
--
--
--
--
--
--
--
--
--
--
--
--
--
--
--
--
--
--
--
--
--
--
--
--
--
--
--
--
--
--
--
--
--
--
--
--
--
--
--
--
--
--
--
--
--
--
--
--
--
--
--
--
--
--
--
--
--
--
--
--
--
--
--
--
--
--
--
--
--
--
--
--
--
--
--
--
--
--
--
--
--
--
--
--
--
--
--
--
--
--
--
--
--
--
--
--
--
--
--
--
--
--
--
--
--
--
--
--
--
--
--
--
--
--
--
--
--
--
--
--
--
--
--
--
--
--
--
--
--
--
--
--
--
--
--
--
--
--
--
--
--
--
--
--
--
--
--
--
--
--
--
--
--
--
--
--
--
--
--
--
--
--
--
--
--
--
--
--
--
--
--
--
--
--
--
--
--
--
--
--
--
--
--
--
--
--
--
--
--
--
--
--
--
--
--
--
--
--
--
--
--
--
--
--
--
--
--
--
--
--
--
--
--
--
--
--
--
--
--
--
--
--
--
--
--
--
--
--
--
--
--
--
--
--
--
--
--
--
--
--
--
--
--
--
--
--
--
--
--
--
--
--
--
--
--
--
--
--
--
--
--
--
--
--
--
--
--
--
--
--
--
--
--
--
--
--
--
--
--
--
--
--
--
--
--
--
--
--
--
--
--
--
--
--
--
--
--
--
--
--
--
--
--
--
--
--
--
--
--
--
--
--
--
--
--
--
--
--
--
--
--
--
--
--
--
--
--
--
--
--
--
--
--
--
--
--
--
--
--
--
--
--
--
--
--
--
--
--
--
--
--
--
--
--
--
--
--
--
--
--
--
--
--
--
--
--
--
--
--
--
--
--
--
--
--
--
--
--
--
--
--
--
--
--
--
--
--
--
--
--
--
--
--
--
--
--
--
--
--
--
--
--
--
--
--
--
--
--
--
--
--
--
--
--
--
--
--
--
--
--
--
--
--
--
--
--
--
--
--
--
--
--
--
--
--
--
--
--
--
--
--
--
--
--
--
--
--
--
--
--
--
--
--
--
--
--
--
--
--
--
--
--
--
--
--
--
--
--
--
--
--
--
--
--
--
--
--
--
--
--
--
--
--
--
--
--
--
--
--
--
--
--
--
--
--
--
--
--
--
--
--
--
--
--
--
--
--
--
--
--
--
--
--
--
--
--
--
--
--
--
--
--
--
--
--
--
--
--
--
--
--
--
--
--
--
--
--
--
--
--
--
--
--
--
--
--
--
--
--
--
--
--
--
--
--
--
--
--
--
--
--
--
--
--
--
--
--
--
--
--
--
--
--
--
--
--
--
--
--
--
--
--
--
--
--
--
--
--
--
--
--
--
--
--
--
--
--
--
--
--
--
--
--
--
--
--
--
--
--
--
--
--
--
--
--
--
--
--
--
--
--
--
--
--
--
--
--
--
--
--
--
--
--
--
--
--
--
--
--
--
--
--
--
--
--
--
--
--
--
--
--
--
--
--
--
--
--
--
--
--
--
--
--
--
--
--
--
--
--
--
--
--
--
--
--
--
--
--
--
--
--
--
--
--
--
--
--
--
--
--
--
--
--
--
--
--
--
--
--
--
--
--
--
--
--
--
--
--
--
--
--
--
--
--
--
--
--
--
--
--
--
--
--
--
--
--
--
--
--
--
--
--
--
--
--
--
--
--
--
--
--
--
--
--
--
--
--
--
--
--
--
--
--
--
--
--
--
--
--
--
--
--
--
--
--
--
--
--
--
--
--
--
--
--
--
--
--
--
--
--
--
--
--
--
--
--
--
--
--
--
--
--
--
--
--
--
--
--
--
--
--
--
--
--
--
--
--
--
--
--
--
--
--
--
--
--
--
--
--
--
--
--
--
--
--
--
--
--
--
--
--
--
--
--
--
--
--
--
--
--
--
--
--
--
--
--
--
--
--
--
--
--
--
--
--
--
--
--
--
--
--
--
--
--
--
--
--
--
--
--
--
--
--
--
--
--
--
--
--
--
--
--
--
--
--
--
--
--
--
--
--
--
--
--
--
--
--
--
--
--
--
--
--
--
--
--
--
--
--
--
--
--
--
--
--
--
--
--
--
--
--
--
--
--
--
--
--
--
--
--
--
--
--
--
--
--
--
--
--
--
--
--
--
--
--
--
--
--
--
--
--
--
--
--
--
--
--
--
--
--
--
--
--
--
--
--
--
--
--
--
--
--
--
--
--
--
--
--
--
--
--
--
--
--
--
--
--
--
--
--
--
--
--
--
--
--
--
--
--
--
--
--
--
--
--
--
--
--
--
--
--
--
--
--
--
--
--
--
--
--
--
--
--
--
--
--
--
--
--
--
--
--
--
--
--
--
--
--
--
--
--
--
--
--
--
--
--
--
--
--
--
--
--
--
--
--
--
--
--
--
--
--
--
--
--
--
--
--
--
--
--
--
--
--
--
--
--
--
--
--
--
--
--
--
--
--
--
--
--
--
--
--
--
--
--
--
--
--
--
--
--
--
--
--
--
--
--
--
--
--
--
--
--
--
--
--
--
--
--
--
--
--
--
--
--
--
--
--
--
--
--
--
--
--
--
--
--
--
--
--
--

## Sheet: Fig. 1c
Fig. 1c is the UV-Vis diffuse reﬂectance spectra of BaTiO3						X1 and Y1 are the tested result
X1	Y1
300	5.228
301	5.312
302	6.325
303	6.435
304	5.888
305	6.795
306	6.041
307	5.756
308	6.084
309	6.151
310	4.724
311	6.487
312	6.662
313	6.026
314	5.821
315	7.21
316	7.08
317	8.134
318	7.52
319	7.024
320	8.18
321	8.485
322	7.883
323	8.145
324	8.549
325	8.879
326	9.029
327	9.218
328	9.247
329	9.407
330	9.865
331	10.527
332	10.823
333	10.219
334	10.698
335	11.285
336	12.27
337	11.823
338	12.758
339	13.547
340	13.211
341	13.994
342	14.842
343	14.891
344	15.237
345	16.672
346	17.123
347	17.435
348	18.172
349	19.016
350	19.006
351	20.366
352	21.263
353	22.014
354	23.116
355	23.578
356	24.422
357	26.103
358	27.414
359	28.401
360	29.781
361	30.708
362	32.343
363	33.322
364	34.738
365	37.076
366	38.622
367	40.8
368	42.601
369	44.54
370	46.136
371	48.325
372	50.406
373	52.621
374	54.848
375	57.303
376	58.286
377	60.811
378	62.355
379	65.556
380	67.152
381	68.861
382	70.432
383	71.501
384	73.671
385	75.597
386	76.472
387	78.474
388	79.723
389	81.58
390	81.088
391	82.974
392	83.406
393	84.348
394	84.97
395	85.391
396	86.084
397	86.169
398	87.891
399	88.47
400	88.254
401	87.814
402	88.248
403	89.5
404	89.825
405	90.211
406	89.139
407	89.827
408	90.627
409	90.959
410	90.303
411	89.902
412	89.923
413	90.277
414	90.495
415	91.624
416	91.382
417	91.776
418	92.053
419	92.679
420	91.978
421	92.02
422	92.699
423	93.053
424	93.044
425	93.858
426	93.765
427	93.488
428	93.669
429	94.072
430	93.813
431	94.252
432	95.476
433	94.809
434	95.499
435	95.035
436	95.496
437	95.364
438	95.724
439	96.033
440	96.207
441	96.32
442	96.423
443	96.037
444	96.44
445	96.657
446	96.753
447	96.404
448	96.59
449	97.025
450	96.851
451	97.569
452	97.272
453	96.991
454	97.29
455	97.255
456	97.726
457	97.491
458	97.664
459	97.778
460	97.487
461	98.387
462	98.309
463	97.771
464	98.497
465	98.845
466	98.27
467	98.705
468	99.121
469	99.007
470	99.185
471	99.281
472	98.862
473	98.772
474	99.298
475	98.66
476	98.463
477	98.198
478	98.752
479	98.587
480	98.592
481	99.1
482	99.625
483	98.659
484	98.885
485	99.161
486	99.428
487	98.86
488	99.588
489	99.826
490	99.332
491	98.97
492	99.561
493	99.548
494	100.017
495	99.362
496	98.967
497	99.657
498	99.432
499	99.577
500	99.956
501	99.966
502	99.516
503	99.361
504	100.31
505	99.176
506	99.768
507	100.185
508	100.558
509	99.895
510	99.731
511	99.829
512	100.137
513	99.974
514	99.606
515	99.969
516	100.04
517	100.024
518	100.07
519	100.168
520	99.922
521	100.241
522	99.431
523	99.683
524	99.911
525	100.166
526	101.216
527	100.732
528	100.865
529	100.577
530	100.789
531	99.838
532	99.577
533	99.857
534	100.441
535	100.616
536	100.792
537	100.22
538	99.927
539	100.336
540	100.938
541	100.723
542	100.735
543	100.797
544	100.876
545	100.348
546	100.021
547	101.059
548	100.558
549	100.279
550	100.655
551	101.382
552	100.682
553	100.291
554	100.539
555	99.994
556	100.526
557	100.435
558	100.829
559	100.713
560	100.221
561	100.421
562	100.92
563	100.577
564	100.581
565	100.792
566	100.772
567	100.427
568	100.856
569	100.845
570	100.894
571	100.954
572	100.702
573	100.887
574	101.178
575	100.92
576	100.914
577	101.257
578	101.245
579	101.442
580	101.379
581	100.746
582	100.83
583	101.184
584	101.12
585	101.34
586	101.088
587	100.862
588	100.94
589	100.633
590	100.835
591	101.283
592	101.277
593	101.064
594	101.161
595	101.21
596	100.992
597	101.059
598	101.201
599	101.004
600	100.54
601	101.401
602	101.503
603	101.152
604	100.677
605	100.888
606	101.379
607	101.042
608	101.5
609	101.315
610	100.705
611	101.129
612	101.909
613	102.04
614	100.967
615	100.522
616	101.178
617	101.085
618	101.154
619	101.506
620	100.705
621	101.198
622	101.547
623	101.524
624	100.682
625	101.736
626	102.098
627	101.228
628	101.608
629	101.337
630	101.32
631	101.524
632	101.433
633	101.633
634	100.662
635	101.53
636	100.937
637	100.136
638	100.764
639	101.164
640	101.482
641	101.225
642	101.633
643	101.585
644	101.372
645	101.489
646	101.007
647	100.867
648	101.192
649	101.401
650	101.373
651	100.88
652	101.736
653	102.106
654	101.236
655	101.297
656	101.736
657	101.579
658	101.175
659	101.198
660	101.43
661	101.659
662	101.663
663	101.619
664	101.964
665	101.007
666	101.601
667	101.477
668	102.193
669	102.077
670	101.404
671	101.547
672	101.421
673	101.485
674	101.385
675	101.505
676	101.877
677	101.357
678	102.193
679	101.294
680	101.254
681	102.022
682	101.813
683	100.954
684	101.497
685	101.758
686	101.375
687	101.729
688	101.935
689	101.047
690	101.282
691	101.155
692	101.256
693	101.492
694	100.876
695	100.951
696	101.01
697	100.639
698	101.248
699	101.802
700	101.801
701	101.225
702	101.57
703	101.784
704	101.32
705	102.168
706	101.466
707	101.46
708	101.256
709	101.63
710	101.694
711	102.208
712	102.136
713	101.532
714	100.873
715	101.563
716	101.79
717	101.671
718	101.344
719	101.88
720	101.819
721	101.463
722	101.414
723	101.93
724	100.826
725	101.456
726	101.353
727	102.336
728	101.787
729	101.401
730	101.665
731	102.028
732	101.894
733	101.468
734	101.221
735	100.72
736	101.767
737	101.225
738	101.643
739	100.484
740	101.68
741	100.89
742	101.695
743	101.625
744	102.724
745	102.187
746	101.854
747	101.772
748	101.923
749	102.44
750	101.891
751	101.703
752	100.864
753	101.228
754	101.547
755	102.512
756	100.902
757	101.392
758	102.083
759	102.783
760	101.981
761	103.006
762	102.434
763	101.866
764	101.567
765	102.179
766	102.501
767	100.917
768	102.927
769	101.112
770	101.205
771	101.323
772	101.068
773	102.092
774	100.771
775	101.494
776	100.494
777	101.926
778	102.133
779	101.299
780	100.816
781	100.365
782	100.7
783	100.381
784	101.178
785	101.588
786	101.271
787	101.726
788	101.752
789	101.868
790	101.784
791	101.591
792	101.479
793	101.669
794	100.887
795	101.399
796	101.112
797	100.372
798	101.956
799	102.083
800	100.45
801
802
803
804
805
806
807
808
809
810
811
812
813
814
815
816
817
818
819
820
821
822
823
824
825
826
827
828
829
830
831
832
833
834
835
836
837
838
839
840
841
842
843
844
845
846
847
848
849
850
851
852
853
854
855
856
857
858
859
860
861
862
863
864
865
866
867
868
869
870
871
872
873
874
875
876
877
878
879
880
881
882
883
884
885
886
887
888
889
890
891
892
893
894
895
896
897
898
899
900

## Sheet: inset of Fig. 1c
inset of Fig. 1c is Tauc’s plot of BaTiO3						X1 and Y1 are the data calculated from Fig. 1c
X1	Y1
4.13333	5.95864
4.1196	5.89629
4.10596	5.33686
4.09241	5.27611
4.07895	5.53886
4.06557	5.09789
4.05229	5.44151
4.03909	5.58239
4.02597	5.40214
4.01294	5.36011
4	6.19931
3.98714	5.18401
3.97436	5.09771
3.96166	5.38787
3.94904	5.48512
3.93651	4.84813
3.92405	4.89153
3.91167	4.50473
3.89937	4.70892
3.88715	4.89079
3.875	4.4687
3.86293	4.36626
3.85093	4.55263
3.83901	4.45915
3.82716	4.32667
3.81538	4.22368
3.80368	4.17513
3.79205	4.11721
3.78049	4.10317
3.769	4.05478
3.75758	3.93354
3.74622	3.77417
3.73494	3.7043
3.72372	3.83225
3.71257	3.71991
3.70149	3.59269
3.69048	3.40214
3.67953	3.47834
3.66864	3.30805
3.65782	3.17654
3.64706	3.22443
3.63636	3.10011
3.62573	2.9762
3.61516	2.96526
3.60465	2.91523
3.5942	2.73579
3.58382	2.68103
3.57349	2.64312
3.56322	2.56216
3.55301	2.47527
3.54286	2.47269
3.53276	2.34524
3.52273	2.26616
3.51275	2.2028
3.50282	2.11628
3.49296	2.07992
3.48315	2.01825
3.47339	1.90609
3.46369	1.8244
3.45404	1.76559
3.44444	1.68861
3.4349	1.6387
3.42541	1.55691
3.41598	1.50959
3.40659	1.44512
3.39726	1.34685
3.38798	1.28544
3.37875	1.20463
3.36957	1.14147
3.36043	1.07718
3.35135	1.02653
3.34232	0.96096
3.33333	0.9018
3.3244	0.84207
3.31551	0.78498
3.30667	0.72525
3.29787	0.70162
3.28912	0.64446
3.28042	0.61055
3.27177	0.54411
3.26316	0.51202
3.25459	0.47869
3.24607	0.44885
3.2376	0.42882
3.22917	0.38978
3.22078	0.35617
3.21244	0.34099
3.20413	0.30757
3.19588	0.28707
3.18766	0.25747
3.17949	0.2648
3.17136	0.23537
3.16327	0.22851
3.15522	0.21406
3.14721	0.20454
3.13924	0.19807
3.13131	0.18767
3.12343	0.1862
3.11558	0.16121
3.10777	0.15281
3.1	0.15566
3.09227	0.1617
3.08458	0.15536
3.07692	0.13766
3.06931	0.133
3.06173	0.12752
3.05419	0.14216
3.04668	0.13248
3.03922	0.12137
3.03178	0.11672
3.02439	0.12548
3.01703	0.13081
3.00971	0.13036
3.00242	0.12538
2.99517	0.12227
2.98795	0.10696
2.98077	0.11006
2.97362	0.10468
2.96651	0.10088
2.95943	0.09251
2.95238	0.10163
2.94537	0.10095
2.93839	0.09191
2.93144	0.08719
2.92453	0.0872
2.91765	0.07657
2.9108	0.07768
2.90398	0.08116
2.8972	0.07873
2.89044	0.07348
2.88372	0.0767
2.87703	0.07101
2.87037	0.05547
2.86374	0.06379
2.85714	0.05505
2.85057	0.0608
2.84404	0.05496
2.83753	0.05655
2.83105	0.052
2.8246	0.04811
2.81818	0.0459
2.81179	0.04446
2.80543	0.04314
2.7991	0.04784
2.79279	0.04284
2.78652	0.04014
2.78027	0.03892
2.77405	0.04313
2.76786	0.04082
2.76169	0.03549
2.75556	0.03756
2.74945	0.02886
2.74336	0.03239
2.73731	0.03574
2.73128	0.03211
2.72527	0.03249
2.7193	0.02682
2.71335	0.0296
2.70742	0.0275
2.70153	0.02612
2.69565	0.02955
2.6898	0.01886
2.68398	0.01976
2.67819	0.02609
2.67241	0.01751
2.66667	0.01341
2.66094	0.02013
2.65525	0.01502
2.64957	0.01016
2.64392	0.01147
2.6383	0.0094
2.6327	0.00828
2.62712	0.01312
2.62156	0.01415
2.61603	0.00806
2.61053	0.01541
2.60504	0.01768
2.59958	0.02073
2.59414	0.0143
2.58873	0.01619
2.58333	0.01612
2.57796	0.01026
2.57261	0.00426
2.56729	0.0153
2.56198	0.01269
2.5567	0.00953
2.55144	0.00648
2.5462	0.01294
2.54098	0.00465
2.53579	0.00196
2.53061	0.00754
2.52546	0.01163
2.52033	0.00494
2.51521	0.00508
2.51012	0.000190434
2.50505	0.00716
2.5	0.01161
2.49497	0.00384
2.48996	0.00636
2.48497	0.00473
2.48	0.000490071
2.47505	0.000378294
2.47012	0.00539
2.46521	0.00712
2.46032	0.00343
2.45545	0.00917
2.45059	0.00257
2.44576	0.00204
2.44094	0.00615
2.43615	0.00116
2.43137	0.00297
2.42661	0.00189
2.42188	0.00151
2.41715	0.000285869
2.41245	0.00434
2.40777	0.00034019
2.4031	0.000438373
2.39845	0.000262791
2.39382	0.000765556
2.38921	0.00183
2.38462	0.000852037
2.38004	0.00263
2.37548	0.00622
2.37094	0.00346
2.36641	0.000968531
2.3619	0.0018
2.35741	0.01312
2.35294	0.00791
2.34848	0.00933
2.34405	0.00623
2.33962	0.0085
2.33522	0.00175
2.33083	0.00458
2.32645	0.00154
2.3221	0.00474
2.31776	0.00661
2.31343	0.00848
2.30912	0.00236
2.30483	0.000783946
2.30056	0.0036
2.2963	0.01
2.29205	0.00771
2.28782	0.00783
2.28361	0.00848
2.27941	0.00931
2.27523	0.00371
2.27106	0.000223755
2.26691	0.01122
2.26277	0.00592
2.25865	0.00296
2.25455	0.00693
2.25045	0.01456
2.24638	0.0072
2.24231	0.00308
2.23827	0.00569
2.23423	6.34182e-05
2.23022	0.00554
2.22621	0.00458
2.22222	0.0087
2.21825	0.00748
2.21429	0.00232
2.21034	0.00442
2.20641	0.00962
2.20249	0.00604
2.19858	0.00607
2.19469	0.00826
2.19081	0.00805
2.18695	0.00446
2.1831	0.00891
2.17926	0.00878
2.17544	0.00928
2.17163	0.00989
2.16783	0.00728
2.16405	0.00919
2.16028	0.01217
2.15652	0.00951
2.15278	0.00944
2.14905	0.01295
2.14533	0.01281
2.14162	0.01482
2.13793	0.01416
2.13425	0.00768
2.13058	0.00853
2.12693	0.01214
2.12329	0.01148
2.11966	0.0137
2.11604	0.01113
2.11244	0.00882
2.10884	0.00961
2.10526	0.00647
2.10169	0.00852
2.09814	0.01306
2.09459	0.01299
2.09106	0.01082
2.08754	0.01179
2.08403	0.01228
2.08054	0.01007
2.07705	0.01074
2.07358	0.01216
2.07012	0.01016
2.06667	0.00547
2.06323	0.01413
2.0598	0.01514
2.05638	0.01161
2.05298	0.00684
2.04959	0.00895
2.0462	0.01385
2.04283	0.01048
2.03947	0.01503
2.03612	0.01318
2.03279	0.00708
2.02946	0.01131
2.02614	0.01903
2.02284	0.02031
2.01954	0.00967
2.01626	0.00523
2.01299	0.01175
2.00972	0.01082
2.00647	0.01149
2.00323	0.01496
2	0.00703
1.99678	0.0119
1.99357	0.01533
1.99037	0.01509
1.98718	0.00678
1.984	0.01714
1.98083	0.02066
1.97767	0.01214
1.97452	0.01585
1.97138	0.01319
1.96825	0.01301
1.96513	0.01499
1.96203	0.01409
1.95893	0.01603
1.95584	0.00652
1.95276	0.015
1.94969	0.00921
1.94662	0.00134
1.94357	0.0075
1.94053	0.0114
1.9375	0.01448
1.93448	0.01197
1.93146	0.01592
1.92846	0.01544
1.92547	0.01337
1.92248	0.01449
1.9195	0.00982
1.91654	0.00845
1.91358	0.01159
1.91063	0.0136
1.90769	0.01332
1.90476	0.00855
1.90184	0.01678
1.89893	0.02031
1.89602	0.01196
1.89313	0.01254
1.89024	0.01673
1.88737	0.01522
1.8845	0.01134
1.88164	0.01155
1.87879	0.01376
1.87595	0.01594
1.87311	0.01596
1.87029	0.01553
1.86747	0.01879
1.86466	0.00967
1.86186	0.01533
1.85907	0.01414
1.85629	0.0209
1.85351	0.01979
1.85075	0.01341
1.84799	0.01476
1.84524	0.01355
1.8425	0.01415
1.83976	0.01319
1.83704	0.01432
1.83432	0.01781
1.83161	0.0129
1.82891	0.02074
1.82622	0.01229
1.82353	0.0119
1.82085	0.0191
1.81818	0.01713
1.81552	0.00905
1.81287	0.01415
1.81022	0.01658
1.80758	0.01298
1.80495	0.01629
1.80233	0.01819
1.79971	0.00988
1.7971	0.01208
1.7945	0.01088
1.79191	0.01181
1.78932	0.01401
1.78674	0.00824
1.78417	0.00894
1.78161	0.00948
1.77905	0.00601
1.7765	0.01169
1.77396	0.01682
1.77143	0.0168
1.7689	0.01145
1.76638	0.01464
1.76387	0.01661
1.76136	0.01231
1.75887	0.02011
1.75637	0.01364
1.75389	0.01357
1.75141	0.01168
1.74894	0.01512
1.74648	0.0157
1.74402	0.02039
1.74157	0.01972
1.73913	0.01418
1.73669	0.0081
1.73427	0.01444
1.73184	0.01651
1.72943	0.01541
1.72702	0.01241
1.72462	0.0173
1.72222	0.01673
1.71983	0.01347
1.71745	0.01301
1.71508	0.0177
1.71271	0.00761
1.71034	0.01337
1.70799	0.01242
1.70564	0.02132
1.7033	0.01635
1.70096	0.01283
1.69863	0.01522
1.69631	0.01849
1.69399	0.01727
1.69168	0.0134
1.68937	0.01115
1.68707	0.00659
1.68478	0.01608
1.6825	0.01117
1.68022	0.01494
1.67794	0.00442
1.67568	0.01525
1.67341	0.0081
1.67116	0.01536
1.66891	0.01472
1.66667	0.02453
1.66443	0.01974
1.6622	0.01675
1.65997	0.016
1.65775	0.01734
1.65554	0.02193
1.65333	0.01703
1.65113	0.01534
1.64894	0.00781
1.64675	0.01108
1.64456	0.01392
1.64238	0.02248
1.64021	0.00813
1.63804	0.01251
1.63588	0.01865
1.63373	0.02481
1.63158	0.01772
1.62943	0.02673
1.6273	0.02169
1.62516	0.01667
1.62304	0.01401
1.62092	0.01941
1.6188	0.02222
1.61669	0.00821
1.61458	0.02592
1.61248	0.00993
1.61039	0.01075
1.6083	0.01179
1.60622	0.00952
1.60414	0.01854
1.60207	0.00687
1.6	0.01326
1.59794	0.0044
1.59588	0.01704
1.59383	0.01884
1.59178	0.01151
1.58974	0.00725
1.58771	0.00325
1.58568	0.00621
1.58365	0.00338
1.58163	0.01041
1.57962	0.014
1.57761	0.01122
1.5756	0.01519
1.5736	0.01541
1.57161	0.01641
1.56962	0.01567
1.56764	0.01397
1.56566	0.01299
1.56368	0.01464
1.56171	0.0078
1.55975	0.01227
1.55779	0.00976
1.55583	0.00327
1.55388	0.01707
1.55194	0.01816
1.55	0.00395
1.54806	--
1.54613	--
1.54421	--
1.54229	--
1.54037	--
1.53846	--
1.53656	--
1.53465	--
1.53276	--
1.53086	--
1.52898	--
1.52709	--
1.52522	--
1.52334	--
1.52147	--
1.51961	--
1.51775	--
1.51589	--
1.51404	--
1.5122	--
1.51035	--
1.50852	--
1.50668	--
1.50485	--
1.50303	--
1.50121	--
1.4994	--
1.49758	--
1.49578	--
1.49398	--
1.49218	--
1.49038	--
1.4886	--
1.48681	--
1.48503	--
1.48325	--
1.48148	--
1.47971	--
1.47795	--
1.47619	--
1.47444	--
1.47268	--
1.47094	--
1.46919	--
1.46746	--
1.46572	--
1.46399	--
1.46226	--
1.46054	--
1.45882	--
1.45711	--
1.4554	--
1.45369	--
1.45199	--
1.45029	--
1.4486	--
1.44691	--
1.44522	--
1.44354	--
1.44186	--
1.44019	--
1.43852	--
1.43685	--
1.43519	--
1.43353	--
1.43187	--
1.43022	--
1.42857	--
1.42693	--
1.42529	--
1.42365	--
1.42202	--
1.42039	--
1.41876	--
1.41714	--
1.41553	--
1.41391	--
1.4123	--
1.41069	--
1.40909	--
1.40749	--
1.4059	--
1.4043	--
1.40271	--
1.40113	--
1.39955	--
1.39797	--
1.3964	--
1.39483	--
1.39326	--
1.39169	--
1.39013	--
1.38858	--
1.38702	--
1.38547	--
1.38393	--
1.38239	--
1.38085	--
1.37931	--
1.37778	--

## Sheet: Fig. 1d
Fig. 1d is the UPS spectra of BaTiO3					X1 and Y1 are the tested data
X1	Y1
31.2	3647.48
31.18	3640.2
31.16	3517.98
31.14	3645.81
31.12	3586.16
31.1	3526.11
31.08	3694.05
31.06	3652.67
31.04	3924.69
31.02	3643.53
31	3604.71
30.98	3646.95
30.96	3507.18
30.94	3512.7
30.92	3881.26
30.9	3572.29
30.88	3739.23
30.86	3995.18
30.84	3723.65
30.82	4009.75
30.8	3524.87
30.78	3454.18
30.76	3759.28
30.74	3862.45
30.72	3754.33
30.7	3731.75
30.68	4092.35
30.66	3876.77
30.64	3958.22
30.62	4190.48
30.6	3998.8
30.58	3786.43
30.56	4122.3
30.54	4176.63
30.52	3984.89
30.5	4066.41
30.48	4223.43
30.46	4198.79
30.44	3971.67
30.42	3966.22
30.4	4352
30.38	4424.81
30.36	4131.97
30.34	4201.36
30.32	4213.28
30.3	4294.44
30.28	4357.3
30.26	4750.03
30.24	4316.8
30.22	4488.03
30.2	4435.74
30.18	4428.33
30.16	4595.9
30.14	4412.19
30.12	4429.59
30.1	4342.68
30.08	4316.6
30.06	4603.5
30.04	4538.49
30.02	4508.63
30	5058.06
29.98	4566.77
29.96	4514.54
29.94	4697.71
29.92	5055.38
29.9	4640.36
29.88	4836.56
29.86	4781.56
29.84	4862.67
29.82	4754.83
29.8	4661.13
29.78	4883.73
29.76	4722.19
29.74	4794.42
29.72	4873.02
29.7	5015.13
29.68	5349.94
29.66	4708.27
29.64	5304.96
29.62	4911.9
29.6	4978.53
29.58	4978.78
29.56	5018.95
29.54	5438.87
29.52	5266.97
29.5	5066.03
29.48	5474.4
29.46	5405.48
29.44	5046.64
29.42	5282.7
29.4	5414.84
29.38	5239.75
29.36	5594.21
29.34	5269.55
29.32	5138.16
29.3	5236.84
29.28	5323.1
29.26	5486.32
29.24	5760.77
29.22	5395.1
29.2	5552.44
29.18	5924.61
29.16	5601.56
29.14	5767.6
29.12	5748.9
29.1	5616.37
29.08	5495.87
29.06	5764.93
29.04	5991.92
29.02	5483.73
29	5792.12
28.98	5768.44
28.96	5859.55
28.94	5675.26
28.92	5475.87
28.9	5939.4
28.88	5928.33
28.86	5870.67
28.84	5993.06
28.82	5936.34
28.8	5840.08
28.78	6191.11
28.76	6181.33
28.74	5680.32
28.72	5906
28.7	6448.6
28.68	6057.31
28.66	6103.29
28.64	5633.74
28.62	6606.12
28.6	6071.02
28.58	6475.29
28.56	6430.46
28.54	6607.21
28.52	6369.48
28.5	6387.32
28.48	6062
28.46	6140.21
28.44	6245.45
28.42	6190.04
28.4	6225.86
28.38	6506.96
28.36	6413.82
28.34	6669.26
28.32	6586.47
28.3	6568.51
28.28	6862.11
28.26	6481.05
28.24	6735.36
28.22	6787.23
28.2	6670.59
28.18	6593.5
28.16	6818.13
28.14	6338.43
28.12	6750.98
28.1	6702.82
28.08	6526.02
28.06	6828.35
28.04	7148.61
28.02	6876.89
28	7000.04
27.98	7013.52
27.96	6443.73
27.94	6827.91
27.92	6966.37
27.9	7016.65
27.88	6962.31
27.86	7036.63
27.84	7105.05
27.82	7227.97
27.8	6947.74
27.78	6760.13
27.76	7196.22
27.74	7118.26
27.72	6949.94
27.7	7276.03
27.68	7079.54
27.66	7122.22
27.64	6757.16
27.62	7390.4
27.6	6963.83
27.58	7231.73
27.56	6906.51
27.54	6843.88
27.52	7056.17
27.5	7134.59
27.48	7298.49
27.46	7058.5
27.44	7077.54
27.42	7204.68
27.4	7647.86
27.38	7231.92
27.36	6824.65
27.34	7221.22
27.32	6966.02
27.3	7707.6
27.28	7081.15
27.26	7230.91
27.24	7082.3
27.22	7012.28
27.2	7633.18
27.18	7224.86
27.16	7363.41
27.14	7340.42
27.12	7208.59
27.1	7517.05
27.08	7227.44
27.06	7272.81
27.04	7489.01
27.02	7296.47
27	7418.24
26.98	7184.39
26.96	7545.83
26.94	8004.06
26.92	7902.97
26.9	8119.12
26.88	7863.3
26.86	7928.13
26.84	7757.29
26.82	8086.66
26.8	8098.45
26.78	7997.14
26.76	7940.14
26.74	8579.89
26.72	8479.65
26.7	8271.03
26.68	8430
26.66	8473.78
26.64	8378.9
26.62	8930.23
26.6	8529.69
26.58	9018.52
26.56	8920
26.54	8760.98
26.52	8819.82
26.5	8887.31
26.48	9219.83
26.46	9310.55
26.44	8959.03
26.42	9298.24
26.4	9228.95
26.38	9292.27
26.36	9537.87
26.34	9467.7
26.32	9363.65
26.3	9271.27
26.28	9130.63
26.26	9431.65
26.24	9506.63
26.22	9438.48
26.2	9470.68
26.18	9654.92
26.16	9453.17
26.14	10105.6
26.12	10074.2
26.1	10221.1
26.08	9983.66
26.06	10144.1
26.04	9957.99
26.02	10621.4
26	10098.5
25.98	10396
25.96	10281.2
25.94	10352.8
25.92	10356.9
25.9	10085.8
25.88	10854.4
25.86	10457.4
25.84	11432.5
25.82	11027.9
25.8	10726.5
25.78	11349.1
25.76	10561
25.74	10654
25.72	10957.9
25.7	10615
25.68	11186.9
25.66	10850.7
25.64	10701.6
25.62	11271.5
25.6	11150.5
25.58	11288.2
25.56	10843.8
25.54	11207.8
25.52	11088.1
25.5	11258.2
25.48	11801.9
25.46	11663.8
25.44	11894.3
25.42	11345.3
25.4	11825.9
25.38	12037.3
25.36	12035.3
25.34	11679.4
25.32	11990.5
25.3	12013.3
25.28	12581.5
25.26	12559.5
25.24	12548
25.22	12556.1
25.2	12817.4
25.18	12934.2
25.16	12606.5
25.14	13317.5
25.12	13204.9
25.1	13477.3
25.08	13376.5
25.06	13549.4
25.04	13514.7
25.02	14146.4
25	13899.6
24.98	14268.3
24.96	14337.8
24.94	14872.3
24.92	14675.2
24.9	14769.6
24.88	15044.7
24.86	15316
24.84	15229.7
24.82	15520
24.8	15561.5
24.78	15930.4
24.76	16426.1
24.74	16314.1
24.72	15662.2
24.7	16892.3
24.68	16800.8
24.66	16685.2
24.64	16600.4
24.62	16606.9
24.6	16528.8
24.58	16966.8
24.56	17857.3
24.54	17364.1
24.52	17958.3
24.5	17118
24.48	17722.6
24.46	17803.8
24.44	17679.5
24.42	17796.1
24.4	18242.1
24.38	18272.9
24.36	18251.2
24.34	18744.8
24.32	18276.2
24.3	18708
24.28	18810.2
24.26	19026.5
24.24	18982.3
24.22	19160.7
24.2	19922.8
24.18	19967.6
24.16	19703.5
24.14	19813.9
24.12	19503.9
24.1	20297.9
24.08	20337.6
24.06	21251.8
24.04	20390.1
24.02	21270.5
24	20875.6
23.98	21137.8
23.96	21372.8
23.94	21689.6
23.92	21613.7
23.9	21494.2
23.88	22352.6
23.86	22495.1
23.84	22418.3
23.82	22333.3
23.8	23355.9
23.78	23207.5
23.76	23730.5
23.74	24017.5
23.72	23945.7
23.7	24511.5
23.68	24483.2
23.66	24410.5
23.64	24789.5
23.62	24792.9
23.6	25602.2
23.58	25565.9
23.56	25691.9
23.54	25948.9
23.52	25382
23.5	26400.8
23.48	26649.5
23.46	27410.7
23.44	26705.4
23.42	26937.1
23.4	28138.4
23.38	28294.9
23.36	28679.9
23.34	28678.1
23.32	29395.5
23.3	29344.5
23.28	29251.6
23.26	30067.8
23.24	30395.4
23.22	30891.2
23.2	30617.9
23.18	30909.8
23.16	31633.1
23.14	31505.4
23.12	31996.5
23.1	32846.5
23.08	32625.5
23.06	33379.3
23.04	33716.7
23.02	33571.9
23	34789.5
22.98	34910.8
22.96	35382.8
22.94	34831.5
22.92	36197.8
22.9	36477
22.88	36343.2
22.86	37158.9
22.84	38232.5
22.82	38030.6
22.8	38679.7
22.78	39098.1
22.76	39728.6
22.74	39441.1
22.72	40566.7
22.7	41541.2
22.68	41535.4
22.66	42479.9
22.64	42196
22.62	42566.3
22.6	43369.6
22.58	44642.6
22.56	44062
22.54	45166.1
22.52	46385.4
22.5	47183
22.48	47657.5
22.46	47964.1
22.44	47610.2
22.42	49450.5
22.4	49963.5
22.38	51187.7
22.36	51274.1
22.34	52830.4
22.32	52651.7
22.3	53914.3
22.28	54143.5
22.26	54630.3
22.24	55270.6
22.22	56350.4
22.2	57708.3
22.18	58067.5
22.16	60102.4
22.14	59647.7
22.12	61170.3
22.1	62940.3
22.08	63296.1
22.06	63596.4
22.04	65152.2
22.02	66500.8
22	67527.9
21.98	67719.7
21.96	69145.2
21.94	69999
21.92	72272
21.9	72904
21.88	73848.1
21.86	75615.2
21.84	78348.9
21.82	77506.1
21.8	80206.2
21.78	81016.2
21.76	81940.9
21.74	83038.4
21.72	83388.1
21.7	87035.1
21.68	86767.5
21.66	89528.2
21.64	89545.1
21.62	92408
21.6	93744.4
21.58	94981.7
21.56	97119.2
21.54	99196
21.52	99924.8
21.5	101575
21.48	104742
21.46	105599
21.44	107318
21.42	109563
21.4	111404
21.38	114357
21.36	115609
21.34	118205
21.32	119060
21.3	122198
21.28	123247
21.26	126905
21.24	129888
21.22	131429
21.2	132680
21.18	137106
21.16	138555
21.14	140424
21.12	144766
21.1	145484
21.08	149975
21.06	150459
21.04	155130
21.02	159507
21	160289
20.98	165483
20.96	167754
20.94	171116
20.92	174645
20.9	178366
20.88	181260
20.86	183943
20.84	186926
20.82	191518
20.8	191793
20.78	197288
20.76	200719
20.74	205535
20.72	206828
20.7	212928
20.68	216063
20.66	218841
20.64	223745
20.62	227162
20.6	230348
20.58	237090
20.56	240868
20.54	245730
20.52	251941
20.5	252181
20.48	258076
20.46	263215
20.44	269704
20.42	272063
20.4	276647
20.38	283977
20.36	289048
20.34	294680
20.32	298483
20.3	305223
20.28	307604
20.26	313981
20.24	321963
20.22	326343
20.2	331619
20.18	337133
20.16	345004
20.14	348547
20.12	356362
20.1	364508
20.08	366145
20.06	374554
20.04	381256
20.02	390006
20	394767
19.98	399531
19.96	405857
19.94	414364
19.92	419574
19.9	429541
19.88	436096
19.86	442930
19.84	449771
19.82	459171
19.8	462029
19.78	473907
19.76	480325
19.74	487175
19.72	500763
19.7	503625
19.68	511811
19.66	523372
19.64	530349
19.62	536693
19.6	546954
19.58	557318
19.56	562439
19.54	574809
19.52	581356
19.5	590498
19.48	601810
19.46	609338
19.44	617859
19.42	629429
19.4	641319
19.38	647447
19.36	659703
19.34	663350
19.32	677225
19.3	684552
19.28	694913
19.26	704868
19.24	716588
19.22	722056
19.2	732922
19.18	737571
19.16	755998
19.14	769825
19.12	786938
19.1	811127
19.08	841704
19.06	888988
19.04	945100
19.02	1020000
19	1100000
18.98	1190000
18.96	1290000
18.94	1390000
18.92	1500000
18.9	1600000
18.88	1710000
18.86	1820000
18.84	1920000
18.82	2010000
18.8	2100000
18.78	2170000
18.76	2250000
18.74	2310000
18.72	2380000
18.7	2440000
18.68	2490000
18.66	2540000
18.64	2590000
18.62	2620000
18.6	2670000
18.58	2700000
18.56	2730000
18.54	2760000
18.52	2790000
18.5	2830000
18.48	2850000
18.46	2880000
18.44	2920000
18.42	2950000
18.4	2980000
18.38	3010000
18.36	3050000
18.34	3080000
18.32	3110000
18.3	3140000
18.28	3170000
18.26	3200000
18.24	3230000
18.22	3250000
18.2	3270000
18.18	3300000
18.16	3320000
18.14	3350000
18.12	3350000
18.1	3360000
18.08	3380000
18.06	3380000
18.04	3400000
18.02	3400000
18	3400000
17.98	3410000
17.96	3410000
17.94	3420000
17.92	3430000
17.9	3420000
17.88	3430000
17.86	3420000
17.84	3430000
17.82	3430000
17.8	3430000
17.78	3430000
17.76	3430000
17.74	3420000
17.72	3420000
17.7	3420000
17.68	3430000
17.66	3430000
17.64	3430000
17.62	3430000
17.6	3420000
17.58	3430000
17.56	3420000
17.54	3410000
17.52	3420000
17.5	3430000
17.48	3420000
17.46	3420000
17.44	3410000
17.42	3420000
17.4	3430000
17.38	3430000
17.36	3420000
17.34	3420000
17.32	3430000
17.3	3430000
17.28	3440000
17.26	3440000
17.24	3440000
17.22	3450000
17.2	3460000
17.18	3470000
17.16	3480000
17.14	3480000
17.12	3490000
17.1	3480000
17.08	3490000
17.06	3480000
17.04	3500000
17.02	3500000
17	3500000
16.98	3510000
16.96	3500000
16.94	3500000
16.92	3510000
16.9	3510000
16.88	3500000
16.86	3510000
16.84	3500000
16.82	3480000
16.8	3470000
16.78	3470000
16.76	3450000
16.74	3450000
16.72	3440000
16.7	3430000
16.68	3420000
16.66	3400000
16.64	3390000
16.62	3390000
16.6	3370000
16.58	3360000
16.56	3350000
16.54	3330000
16.52	3320000
16.5	3310000
16.48	3300000
16.46	3290000
16.44	3280000
16.42	3270000
16.4	3250000
16.38	3240000
16.36	3230000
16.34	3220000
16.32	3220000
16.3	3190000
16.28	3190000
16.26	3190000
16.24	3170000
16.22	3150000
16.2	3140000
16.18	3130000
16.16	3120000
16.14	3120000
16.12	3100000
16.1	3090000
16.08	3070000
16.06	3050000
16.04	3050000
16.02	3040000
16	3020000
15.98	3000000
15.96	2990000
15.94	2980000
15.92	2970000
15.9	2960000
15.88	2940000
15.86	2920000
15.84	2920000
15.82	2900000
15.8	2880000
15.78	2870000
15.76	2850000
15.74	2850000
15.72	2830000
15.7	2830000
15.68	2800000
15.66	2800000
15.64	2780000
15.62	2770000
15.6	2750000
15.58	2740000
15.56	2730000
15.54	2720000
15.52	2700000
15.5	2690000
15.48	2670000
15.46	2650000
15.44	2640000
15.42	2640000
15.4	2620000
15.38	2610000
15.36	2600000
15.34	2580000
15.32	2570000
15.3	2550000
15.28	2540000
15.26	2520000
15.24	2520000
15.22	2500000
15.2	2500000
15.18	2480000
15.16	2470000
15.14	2460000
15.12	2450000
15.1	2430000
15.08	2410000
15.06	2390000
15.04	2380000
15.02	2370000
15	2350000
14.98	2340000
14.96	2320000
14.94	2310000
14.92	2300000
14.9	2290000
14.88	2280000
14.86	2270000
14.84	2260000
14.82	2240000
14.8	2240000
14.78	2220000
14.76	2210000
14.74	2200000
14.72	2190000
14.7	2180000
14.68	2160000
14.66	2160000
14.64	2150000
14.62	2140000
14.6	2120000
14.58	2120000
14.56	2110000
14.54	2090000
14.52	2090000
14.5	2080000
14.48	2060000
14.46	2050000
14.44	2050000
14.42	2040000
14.4	2030000
14.38	2020000
14.36	2010000
14.34	1990000
14.32	2000000
14.3	1980000
14.28	1970000
14.26	1960000
14.24	1950000
14.22	1940000
14.2	1940000
14.18	1930000
14.16	1910000
14.14	1910000
14.12	1890000
14.1	1890000
14.08	1880000
14.06	1870000
14.04	1860000
14.02	1850000
14	1840000
13.98	1830000
13.96	1820000
13.94	1820000
13.92	1810000
13.9	1800000
13.88	1790000
13.86	1780000
13.84	1780000
13.82	1770000
13.8	1770000
13.78	1760000
13.76	1750000
13.74	1750000
13.72	1730000
13.7	1730000
13.68	1720000
13.66	1710000
13.64	1710000
13.62	1700000
13.6	1690000
13.58	1680000
13.56	1680000
13.54	1680000
13.52	1660000
13.5	1650000
13.48	1660000
13.46	1650000
13.44	1650000
13.42	1640000
13.4	1630000
13.38	1630000
13.36	1610000
13.34	1610000
13.32	1610000
13.3	1600000
13.28	1590000
13.26	1590000
13.24	1580000
13.22	1570000
13.2	1560000
13.18	1560000
13.16	1550000
13.14	1540000
13.12	1540000
13.1	1530000
13.08	1520000
13.06	1530000
13.04	1520000
13.02	1510000
13	1510000
12.98	1500000
12.96	1490000
12.94	1490000
12.92	1490000
12.9	1480000
12.88	1470000
12.86	1470000
12.84	1470000
12.82	1460000
12.8	1460000
12.78	1460000
12.76	1460000
12.74	1450000
12.72	1440000
12.7	1430000
12.68	1430000
12.66	1420000
12.64	1420000
12.62	1410000
12.6	1410000
12.58	1410000
12.56	1410000
12.54	1400000
12.52	1400000
12.5	1390000
12.48	1380000
12.46	1380000
12.44	1370000
12.42	1370000
12.4	1370000
12.38	1360000
12.36	1360000
12.34	1350000
12.32	1350000
12.3	1340000
12.28	1350000
12.26	1340000
12.24	1330000
12.22	1330000
12.2	1320000
12.18	1320000
12.16	1320000
12.14	1310000
12.12	1310000
12.1	1310000
12.08	1300000
12.06	1300000
12.04	1290000
12.02	1290000
12	1290000
11.98	1280000
11.96	1280000
11.94	1280000
11.92	1280000
11.9	1270000
11.88	1270000
11.86	1260000
11.84	1260000
11.82	1260000
11.8	1260000
11.78	1250000
11.76	1250000
11.74	1240000
11.72	1240000
11.7	1240000
11.68	1230000
11.66	1230000
11.64	1230000
11.62	1220000
11.6	1230000
11.58	1220000
11.56	1220000
11.54	1210000
11.52	1210000
11.5	1200000
11.48	1200000
11.46	1200000
11.44	1200000
11.42	1190000
11.4	1190000
11.38	1190000
11.36	1180000
11.34	1180000
11.32	1170000
11.3	1180000
11.28	1170000
11.26	1170000
11.24	1170000
11.22	1160000
11.2	1160000
11.18	1160000
11.16	1160000
11.14	1150000
11.12	1150000
11.1	1140000
11.08	1150000
11.06	1140000
11.04	1150000
11.02	1140000
11	1140000
10.98	1140000
10.96	1140000
10.94	1140000
10.92	1140000
10.9	1130000
10.88	1130000
10.86	1130000
10.84	1120000
10.82	1120000
10.8	1120000
10.78	1110000
10.76	1120000
10.74	1110000
10.72	1110000
10.7	1110000
10.68	1110000
10.66	1110000
10.64	1100000
10.62	1100000
10.6	1090000
10.58	1090000
10.56	1090000
10.54	1090000
10.52	1080000
10.5	1080000
10.48	1080000
10.46	1080000
10.44	1080000
10.42	1080000
10.4	1070000
10.38	1070000
10.36	1070000
10.34	1070000
10.32	1070000
10.3	1060000
10.28	1060000
10.26	1060000
10.24	1060000
10.22	1060000
10.2	1060000
10.18	1050000
10.16	1050000
10.14	1050000
10.12	1050000
10.1	1040000
10.08	1040000
10.06	1040000
10.04	1040000
10.02	1040000
10	1040000
9.98	1030000
9.96	1030000
9.94	1030000
9.92	1030000
9.9	1030000
9.88	1030000
9.86	1020000
9.84	1020000
9.82	1020000
9.8	1020000
9.78	1010000
9.76	1010000
9.74	1010000
9.72	1010000
9.7	1010000
9.68	1000000
9.66	1000000
9.64	997570
9.62	999921
9.6	995095
9.58	990248
9.56	992767
9.54	989644
9.52	987720
9.5	988571
9.48	985366
9.46	980964
9.44	982041
9.42	979702
9.4	978173
9.38	976510
9.36	975276
9.34	968218
9.32	967929
9.3	969364
9.28	963815
9.26	966645
9.24	965747
9.22	957507
9.2	959841
9.18	955370
9.16	952881
9.14	950974
9.12	950352
9.1	948070
9.08	942757
9.06	943259
9.04	940599
9.02	939969
9	936333
8.98	930030
8.96	929628
8.94	929350
8.92	931623
8.9	928148
8.88	927522
8.86	919809
8.84	918137
8.82	915882
8.8	914802
8.78	908468
8.76	909840
8.74	904633
8.72	903354
8.7	902267
8.68	899046
8.66	895179
8.64	895264
8.62	893701
8.6	886412
8.58	889739
8.56	887193
8.54	884561
8.52	877975
8.5	876864
8.48	875819
8.46	869987
8.44	871643
8.42	866070
8.4	861773
8.38	861708
8.36	856571
8.34	858990
8.32	854960
8.3	850745
8.28	850143
8.26	844423
8.24	841788
8.22	838065
8.2	834242
8.18	834434
8.16	829126
8.14	831868
8.12	825468
8.1	823615
8.08	815060
8.06	815208
8.04	810036
8.02	804279
8	805939
7.98	799910
7.96	796744
7.94	795822
7.92	793851
7.9	790122
7.88	783501
7.86	785951
7.84	776709
7.82	774634
7.8	770854
7.78	765759
7.76	759375
7.74	758332
7.72	753111
7.7	751398
7.68	751405
7.66	746701
7.64	742461
7.62	737637
7.6	732033
7.58	730251
7.56	727815
7.54	724050
7.52	718801
7.5	709865
7.48	708386
7.46	707563
7.44	700252
7.42	695937
7.4	697571
7.38	688670
7.36	688405
7.34	681869
7.32	675422
7.3	676001
7.28	668015
7.26	664154
7.24	662180
7.22	661270
7.2	652548
7.18	646772
7.16	646544
7.14	641036
7.12	635558
7.1	630745
7.08	628165
7.06	625387
7.04	618080
7.02	617276
7	610684
6.98	605182
6.96	601722
6.94	600913
6.92	594264
6.9	594411
6.88	589014
6.86	584647
6.84	581481
6.82	576322
6.8	571164
6.78	566593
6.76	563536
6.74	559875
6.72	556393
6.7	553095
6.68	545912
6.66	540563
6.64	535282
6.62	535347
6.6	533399
6.58	528821
6.56	523068
6.54	517379
6.52	515471
6.5	511458
6.48	506979
6.46	501688
6.44	496906
6.42	492134
6.4	491842
6.38	490984
6.36	483939
6.34	476406
6.32	475642
6.3	471576
6.28	466898
6.26	465569
6.24	458878
6.22	454748
6.2	447256
6.18	444086
6.16	445979
6.14	439682
6.12	431314
6.1	431256
6.08	424965
6.06	426048
6.04	420492
6.02	415801
6	412643
5.98	409196
5.96	404638
5.94	402615
5.92	396103
5.9	393300
5.88	388481
5.86	388739
5.84	383281
5.82	378157
5.8	375466
5.78	371239
5.76	369080
5.74	363140
5.72	363115
5.7	357602
5.68	352742
5.66	349487
5.64	347973
5.62	344051
5.6	335406
5.58	335168
5.56	332599
5.54	328939
5.52	326752
5.5	322054
5.48	317522
5.46	316117
5.44	309928
5.42	307213
5.4	302169
5.38	298953
5.36	295594
5.34	291571
5.32	288884
5.3	286655
5.28	282744
5.26	279081
5.24	275463
5.22	270854
5.2	266998
5.18	264359
5.16	261296
5.14	257629
5.12	256561
5.1	252303
5.08	246545
5.06	244570
5.04	241570
5.02	236918
5	235303
4.98	231669
4.96	229120
4.94	225123
4.92	220652
4.9	216397
4.88	213839
4.86	210879
4.84	208345
4.82	207258
4.8	202418
4.78	197619
4.76	194756
4.74	193274
4.72	188354
4.7	187591
4.68	184538
4.66	179451
4.64	180158
4.62	177123
4.6	174267
4.58	171227
4.56	169081
4.54	167405
4.52	166520
4.5	163989
4.48	160753
4.46	159041
4.44	154395
4.42	153738
4.4	153511
4.38	150815
4.36	150959
4.34	146378
4.32	145790
4.3	142728
4.28	140695
4.26	140302
4.24	140085
4.22	136522
4.2	136022
4.18	134731
4.16	134110
4.14	133038
4.12	130282
4.1	128522
4.08	129637
4.06	126776
4.04	126546
4.02	125724
4	124920
3.98	121617
3.96	122855
3.94	122737
3.92	118412
3.9	119944
3.88	118575
3.86	116715
3.84	117430
3.82	117686
3.8	115528
3.78	116107
3.76	115243
3.74	114677
3.72	115225
3.7	113318
3.68	112086
3.66	111473
3.64	110902
3.62	109404
3.6	108359
3.58	108344
3.56	107340
3.54	107479
3.52	107027
3.5	106464
3.48	106364
3.46	105311
3.44	104187
3.42	103886
3.4	102914
3.38	102880
3.36	102510
3.34	100786
3.32	100725
3.3	100971
3.28	100440
3.26	100845
3.24	99860
3.22	99217.6
3.2	99673.5
3.18	96797.6
3.16	96939
3.14	96868.6
3.12	96148.4
3.1	96827.9
3.08	95913.5
3.06	93924.8
3.04	94122.4
3.02	94211
3	95105.7
2.98	93542
2.96	92893.1
2.94	93596.9
2.92	90979.8
2.9	92787.2
2.88	93523.1
2.86	92017.9
2.84	90373.7
2.82	91041.8
2.8	90100
2.78	88977.7
2.76	89022.5
2.74	88711.1
2.72	88494.3
2.7	87614.4
2.68	86966.3
2.66	87714.5
2.64	87098.8
2.62	87730.1
2.6	86220.2
2.58	86246.6
2.56	85687.4
2.54	86949.5
2.52	83699.5
2.5	84927.3
2.48	84610.6
2.46	84109.2
2.44	84773
2.42	84275.6
2.4	84235.6
2.38	83363.3
2.36	81944.4
2.34	82298
2.32	83454.2
2.3	81583.1
2.28	82372.2
2.26	81915.7
2.24	81972
2.22	81396.6
2.2	81920.7
2.18	82365.2
2.16	80488.9
2.14	81096.3
2.12	79906.8
2.1	79761.4
2.08	79219.3
2.06	79199.3
2.04	79644.9
2.02	79721.5
2	78729.3
1.98	78666.3
1.96	79123.9
1.94	79518.2
1.92	78619.1
1.9	78548.9
1.88	78104.1
1.86	78835.2
1.84	77209.9
1.82	79405.2
1.8	77384.8
1.78	76881.7
1.76	76120.1
1.74	76617.8
1.72	76554.5
1.7	75278.4
1.68	76826.3
1.66	76260
1.64	74617.9
1.62	76122
1.6	75958.5
1.58	75601.7
1.56	74148.9
1.54	74773.2
1.52	74259.9
1.5	73878.2
1.48	73972.6
1.46	74322.4
1.44	73453.7
1.42	74764.5
1.4	73869.9
1.38	72853.5
1.36	73187.1
1.34	73084.5
1.32	73704.5
1.3	72106.9
1.28	72472.8
1.26	71805.5
1.24	71695.9
1.22	72382.7
1.2	71892.6
1.18	71341.4
1.16	69928.5
1.14	70939.8
1.12	69722.9
1.1	70926.4
1.08	69901.3
1.06	71051.2
1.04	69994.7
1.02	69961.7
1	69039.5
0.98	69845.9
0.96	69701.1
0.94	69476.2
0.92	68110.6
0.9	68787.4
0.88	68225.8
0.86	69423.9
0.84	69005.3
0.82	68362.5
0.8	68078.5
0.78	66928
0.76	66766.7
0.74	67640.1
0.72	67805.4
0.7	66533
0.68	66946.7
0.66	65660.4
0.64	66348
0.62	66831.2
0.6	65571.7
0.58	65524.9
0.56	66314.4
0.54	66380.1
0.52	65516.6
0.5	65225
0.48	65663.4
0.46	65717.5
0.44	66132.8
0.42	65814.9
0.4	64825.2
0.38	64790.4
0.36	64742.9
0.34	63189.6
0.32	64453.2
0.3	64959.9
0.28	64206.4
0.26	64774.5
0.24	65077.3
0.22	63725
0.2	62544
0.18	64118
0.16	63529.1
0.14	62706.2
0.12	63245.2
0.1	63433
0.08	62437.5
0.06	63425.4
0.04	62635.3
0.02	62426.2
0	62120.6
-0.02	61954.8
-0.04	62963.4
-0.06	62093.2
-0.08	62699.6
-0.1	62762.4
-0.12	61301.6
-0.14	61910.7
-0.16	61216.5
-0.18	60526.4
-0.2	60198
-0.22	61486.2
-0.24	61434.1
-0.26	60832.5
-0.28	60121.2
-0.3	60021.9
-0.32	61146.7
-0.34	61319.1
-0.36	60995
-0.38	59509.7
-0.4	60217.7
-0.42	59608.7
-0.44	60615.3
-0.46	60014.2
-0.48	60456.9
-0.5	60186.3
-0.52	58947.1
-0.54	59182.4
-0.56	59194.9
-0.58	59602.3
-0.6	58313.7
-0.62	59036.9
-0.64	59414.9
-0.66	58838.7
-0.68	58746.7
-0.7	57935.7
-0.72	58634.4
-0.74	58595.3
-0.76	59010.4
-0.78	58029
-0.8	58741.3
-0.82	58233.9
-0.84	56580.1
-0.86	58158.3
-0.88	57034.1
-0.9	57876.8
-0.92	56427.4
-0.94	56900.9
-0.96	56779.3
-0.98	56434.7
-1	57929.4
-1.02	56551
-1.04	56264.1
-1.06	56535.9
-1.08	56425.1
-1.1	57558.3
-1.12	56102
-1.14	55840.8
-1.16	56175.5
-1.18	56390.4
-1.2	55508.2
-1.22	56426
-1.24	55416.3
-1.26	55236.1
-1.28	55209.3
-1.3	55410.6
-1.32	55566
-1.34	54834
-1.36	54854.1
-1.38	55135.6
-1.4	54970.4
-1.42	54977.8
-1.44	55244.3
-1.46	55049.8
-1.48	54769.2
-1.5	54008.1
-1.52	54774.9
-1.54	54695
-1.56	53347.3
-1.58	54161.6
-1.6	54104.4
-1.62	54181
-1.64	53424.8
-1.66	53702.3
-1.68	52507.9
-1.7	53348.5
-1.72	53055
-1.74	53610.1
-1.76	52778.1
-1.78	53551.4
-1.8	53314.2
-1.82	53137.5
-1.84	53204.5
-1.86	53022.9
-1.88	51774.8
-1.9	52391.2
-1.92	52642.5
-1.94	51640.6
-1.96	50213.2
-1.98	52242.8
-2	52349
-2.02	51265.9
-2.04	50886.9
-2.06	51088.4
-2.08	50982.1
-2.1	51717.9
-2.12	51228.8
-2.14	51233.8
-2.16	50947.4
-2.18	51123.8
-2.2	51289
-2.22	51099.7
-2.24	50914.6
-2.26	50560.9
-2.28	50234.2
-2.3	51534.4
-2.32	50117.5
-2.34	50484.1
-2.36	49669.7
-2.38	49764.7
-2.4	49509.3
-2.42	49578.9
-2.44	49723
-2.46	49780.2
-2.48	48557
-2.5	48783.1
-2.52	49619.9
-2.54	49270.1
-2.56	50165.4
-2.58	49151.5
-2.6	49134.4
-2.62	49727.3
-2.64	48346.5
-2.66	48086.2
-2.68	48421.3
-2.7	48790.1
-2.72	49932.8
-2.74	48378.6
-2.76	47948.1
-2.78	48521.5
-2.8	48216.9
-2.82	48555.3
-2.84	48465.8
-2.86	48069
-2.88	47068.1
-2.9	47606.9
-2.92	48443.8
-2.94	47360.8
-2.96	47989.5
-2.98	47469.1
-3	47081.6
-3.02	47435.8
-3.04	47464.4
-3.06	47195.8
-3.08	47005.8
-3.1	47149.2
-3.12	46694.8
-3.14	46524.7
-3.16	46197.2
-3.18	47876.9
-3.2	46331.2
-3.22	47025.6
-3.24	45115
-3.26	45930.8
-3.28	46484.1
-3.3	46230.1
-3.32	46188.6
-3.34	46389.9
-3.36	45804.5
-3.38	46988.1
-3.4	45934.5
-3.42	45529.8
-3.44	45670.4
-3.46	45051.5
-3.48	46033.7
-3.5	46377
-3.52	44924.2
-3.54	44598.8
-3.56	45958.3
-3.58	44548
-3.6	45486.9
-3.62	44535.1
-3.64	45035.8
-3.66	44956.5
-3.68	44403.6
-3.7	44814.5
-3.72	44213.2
-3.74	43594.1
-3.76	43804
-3.78	44107.9
-3.8	44699.5
-3.82	44171.4
-3.84	43416.2
-3.86	44505.3
-3.88	43063.8
-3.9	44069.5
-3.92	43517.6
-3.94	43574.2
-3.96	44064
-3.98	43885.3
-4	43509.4
-4.02	43443.3
-4.04	43546.1
-4.06	43145.8
-4.08	43729
-4.1	44143.1
-4.12	42880.3
-4.14	43225.6
-4.16	42874.4
-4.18	43170.5
-4.2	42718.1
-4.22	42793.6
-4.24	43177.5
-4.26	43230.7
-4.28	42262.3
-4.3	41777.9
-4.32	42546.4
-4.34	42862.4
-4.36	42893.6
-4.38	42959.2
-4.4	41988.3
-4.42	42032
-4.44	42389.2
-4.46	42562.9
-4.48	42115.7
-4.5	41603.8
-4.52	42442.8
-4.54	42587.6
-4.56	42965.4
-4.58	40922.6
-4.6	43137.2
-4.62	43320.2
-4.64	41773.7
-4.66	42270.2
-4.68	41609.3
-4.7	41525.7
-4.72	41792
-4.74	41578.9
-4.76	41831.9
-4.78	41990.5
-4.8	41361.8
-4.82	41980.9
-4.84	41516.1
-4.86	41561.8
-4.88	40753.5
-4.9	41143.4
-4.92	41522.5
-4.94	41279.5
-4.96	40382.2
-4.98	40454
-5	41167.4

## Sheet: Fig. 3a
Fig. 3a is hydrogen generation under different reaction time							X1, Y1 and errors are the calculated value from tested results.
X1	Y1	yEr±
0	0	0
30	68.0691	4.22128
60	133.105	4.3716
90	188.912	6.60923

## Sheet: Fig. 3b
Fig. 3b is normalized H2 production rate (normalized to the production rate of Au/BaTiO3 NPs) of different samples under the irradiation by a 532 nm nanosecond laser.
X1,Y1,X2,Y2, X3,Y3 X4, Y4 and errors are the calculated results of the tested data.
X1	Y1	yEr±	X2	Y2	yEr±	X3	Y3	yEr±	X4	Y4	yEr±
0	100	3.28432	1	0	0	2	10.9253	0.19327	3	9.80948	0.66951

## Sheet: Fig. 3c
Fig. 3c is hydrogen generation under the irradiation of a 532 nm nanosecond pulsed laser with different power densities
X1, Y1 and errors are the calculated results of tested data.
X1	Y1	yEr±
550	78.7296	1.65231
629	93.516	2.47846
707	109.733	1.65231
786	133.105	4.3716

## Sheet: Fig. 3d
Fig. 3d is H2 generation by Au/BaTiO3 NPs illuminated under different light sources
X1, Y1 and errors are the calculated results of tested data.
X1	Y1	yEr±
0	133.105	4.3716
10	0	0
20	0	0

## Sheet: Fig. 4b
Fig. 4b is time evolution of the temperature of point (0, 0, 0) and the average temperature of Au NP, region of P-BaTiO3, region of W-BaTiO3, and surrounding water.
X1,Y1,Y2,Y3,Y4 and Y5 are the obtained COMSOL simulation results.
X1	Y1 (Au)	Y2 (point (0,0,0))	Y3 (P-BaTiO3 )	Y4 (W-BaTiO3)	Y5 (Water)
0	3.49351e-14	1.13687e-13	6.35627e-14	6.10212e-14	8.12312e-14
0.1	0.0031	0.000961406	2.79072e-06	5.5838e-07	3.64407e-12
0.2	0.00816	0.00265	1.01373e-05	2.02906e-06	1.13918e-11
0.3	0.01426	0.00476	2.16464e-05	4.33378e-06	2.24716e-11
0.4	0.02101	0.00719	3.88945e-05	7.7899e-06	3.74537e-11
0.5	0.02828	0.00987	6.30279e-05	1.26302e-05	5.66848e-11
0.6	0.03603	0.01276	9.47149e-05	1.89938e-05	8.02891e-11
0.7	0.04418	0.01584	0.000134353	2.69681e-05	1.08324e-10
0.8	0.05265	0.01907	0.000182194	3.66135e-05	1.40843e-10
0.9	0.06142	0.02245	0.000238403	4.79752e-05	1.77907e-10
1	0.07046	0.02595	0.000303087	6.10887e-05	2.19588e-10
1.1	0.07976	0.02956	0.000376318	7.59833e-05	2.6597e-10
1.2	0.08931	0.03329	0.000458141	9.26839e-05	3.1714e-10
1.3	0.09908	0.03713	0.000548587	0.000111213	3.73195e-10
1.4	0.10909	0.04107	0.000647675	0.00013159	4.34233e-10
1.5	0.11933	0.04512	0.000755421	0.000153834	5.00358e-10
1.6	0.12979	0.04926	0.000871834	0.000177964	5.71676e-10
1.7	0.14048	0.0535	0.000996927	0.000203996	6.48296e-10
1.8	0.15139	0.05784	0.00113	0.00023195	7.30332e-10
1.9	0.16252	0.06229	0.00127	0.000261841	8.17899e-10
2	0.17389	0.06683	0.00142	0.00029369	9.11115e-10
2.1	0.18548	0.07147	0.00158	0.000327513	1.0101e-09
2.2	0.1973	0.07621	0.00175	0.000363331	1.11498e-09
2.3	0.20936	0.08105	0.00193	0.000401162	1.22589e-09
2.4	0.22166	0.08599	0.00212	0.000441028	1.34294e-09
2.5	0.2342	0.09104	0.00231	0.000482951	1.46628e-09
2.6	0.24699	0.0962	0.00252	0.000526953	1.59604e-09
2.7	0.26003	0.10146	0.00273	0.000573058	1.73236e-09
2.8	0.27334	0.10683	0.00295	0.00062129	1.87538e-09
2.9	0.28691	0.11232	0.00318	0.000671676	2.02526e-09
3	0.30076	0.11792	0.00342	0.000724244	2.18214e-09
3.1	0.31488	0.12364	0.00367	0.000779022	2.34619e-09
3.2	0.3293	0.12948	0.00393	0.00083604	2.51755e-09
3.3	0.34401	0.13545	0.0042	0.000895331	2.69639e-09
3.4	0.35903	0.14154	0.00448	0.000956927	2.88289e-09
3.5	0.37437	0.14777	0.00477	0.00102	3.07722e-09
3.6	0.39003	0.15413	0.00507	0.00109	3.27956e-09
3.7	0.40603	0.16063	0.00537	0.00116	3.49009e-09
3.8	0.42238	0.16727	0.00569	0.00123	3.70902e-09
3.9	0.43909	0.17407	0.00602	0.0013	3.93653e-09
4	0.45618	0.18102	0.00636	0.00138	4.17284e-09
4.1	0.47365	0.18813	0.00671	0.00146	4.41817e-09
4.2	0.49153	0.1954	0.00707	0.00154	4.67272e-09
4.3	0.50982	0.20285	0.00744	0.00162	4.93673e-09
4.4	0.52855	0.21047	0.00783	0.00171	5.21045e-09
4.5	0.54773	0.21828	0.00822	0.0018	5.49412e-09
4.6	0.56738	0.22628	0.00863	0.00189	5.78799e-09
4.7	0.58752	0.23447	0.00904	0.00199	6.09234e-09
4.8	0.60816	0.24288	0.00947	0.00209	6.40745e-09
4.9	0.62934	0.2515	0.00992	0.00219	6.7336e-09
5	0.65107	0.26035	0.01037	0.00229	7.07109e-09
5.1	0.67338	0.26943	0.01084	0.0024	7.42025e-09
5.2	0.69629	0.27876	0.01133	0.00251	7.7814e-09
5.3	0.71983	0.28834	0.01182	0.00263	8.15489e-09
5.4	0.74403	0.29818	0.01234	0.00274	8.54107e-09
5.5	0.76891	0.3083	0.01286	0.00287	8.94031e-09
5.6	0.79451	0.31872	0.0134	0.00299	9.35301e-09
5.7	0.82086	0.32943	0.01396	0.00312	9.77957e-09
5.8	0.84799	0.34046	0.01454	0.00325	1.02204e-08
5.9	0.87594	0.35182	0.01513	0.00339	1.0676e-08
6	0.90475	0.36353	0.01573	0.00353	1.11468e-08
6.1	0.93445	0.37559	0.01636	0.00368	1.16332e-08
6.2	0.96509	0.38804	0.017	0.00383	1.21359e-08
6.3	0.99671	0.40087	0.01767	0.00398	1.26553e-08
6.4	1.02936	0.41412	0.01835	0.00414	1.31919e-08
6.5	1.06309	0.42781	0.01905	0.00431	1.37464e-08
6.6	1.09793	0.44194	0.01978	0.00448	1.43194e-08
6.7	1.13396	0.45655	0.02052	0.00465	1.49114e-08
6.8	1.17122	0.47165	0.02129	0.00483	1.55232e-08
6.9	1.20976	0.48727	0.02209	0.00502	1.61555e-08
7	1.24966	0.50343	0.02291	0.00521	1.6809e-08
7.1	1.29097	0.52015	0.02375	0.00541	1.74844e-08
7.2	1.33375	0.53747	0.02462	0.00561	1.81825e-08
7.3	1.37808	0.55541	0.02552	0.00583	1.89042e-08
7.4	1.42403	0.574	0.02644	0.00604	1.96503e-08
7.5	1.47167	0.59326	0.0274	0.00627	2.04218e-08
7.6	1.52107	0.61324	0.02839	0.0065	2.12196e-08
7.7	1.57233	0.63396	0.02941	0.00674	2.20447e-08
7.8	1.62552	0.65545	0.03046	0.00699	2.2898e-08
7.9	1.68073	0.67776	0.03155	0.00724	2.37808e-08
8	1.73805	0.70091	0.03268	0.00751	2.46941e-08
8.1	1.79757	0.72495	0.03384	0.00778	2.56392e-08
8.2	1.85939	0.74991	0.03505	0.00807	2.66171e-08
8.3	1.92362	0.77584	0.03629	0.00836	2.76293e-08
8.4	1.99036	0.80277	0.03758	0.00866	2.86771e-08
8.5	2.05971	0.83076	0.03892	0.00897	2.97619e-08
8.6	2.13179	0.85985	0.0403	0.0093	3.08851e-08
8.7	2.20672	0.89008	0.04173	0.00963	3.20482e-08
8.8	2.28463	0.92151	0.04321	0.00998	3.32529e-08
8.9	2.36562	0.95419	0.04474	0.01034	3.45008e-08
9	2.44983	0.98816	0.04633	0.01071	3.57936e-08
9.1	2.5374	1.02349	0.04798	0.0111	3.71331e-08
9.2	2.62846	1.06023	0.04968	0.0115	3.85211e-08
9.3	2.72315	1.09843	0.05145	0.01191	3.99597e-08
9.4	2.82162	1.13817	0.05329	0.01234	4.14508e-08
9.5	2.92402	1.17949	0.05519	0.01279	4.29965e-08
9.6	3.0305	1.22246	0.05717	0.01325	4.4599e-08
9.7	3.14122	1.26716	0.05922	0.01373	4.62606e-08
9.8	3.25634	1.31363	0.06134	0.01423	4.79835e-08
9.9	3.37603	1.36196	0.06355	0.01474	4.97704e-08
10	3.50046	1.41222	0.06584	0.01528	5.16236e-08
10.1	3.62981	1.46448	0.06821	0.01583	5.35458e-08
10.2	3.76424	1.51881	0.07068	0.01641	5.55397e-08
10.3	3.90396	1.57529	0.07324	0.017	5.76081e-08
10.4	4.04913	1.63399	0.0759	0.01762	5.9754e-08
10.5	4.19996	1.69501	0.07866	0.01827	6.19804e-08
10.6	4.35664	1.75842	0.08152	0.01894	6.42903e-08
10.7	4.51937	1.8243	0.0845	0.01963	6.66871e-08
10.8	4.68834	1.89274	0.08759	0.02035	6.9174e-08
10.9	4.86377	1.96384	0.0908	0.0211	7.17546e-08
11	5.04585	2.03766	0.09413	0.02187	7.44323e-08
11.1	5.23481	2.11432	0.09759	0.02268	7.72109e-08
11.2	5.43085	2.19389	0.10118	0.02351	8.00941e-08
11.3	5.63419	2.27648	0.10491	0.02438	8.30858e-08
11.4	5.84505	2.36218	0.10879	0.02528	8.61901e-08
11.5	6.06366	2.45108	0.11281	0.02622	8.94112e-08
11.6	6.29023	2.54328	0.11698	0.02719	9.27533e-08
11.7	6.52499	2.63889	0.12132	0.02819	9.62207e-08
11.8	6.76816	2.73799	0.12582	0.02924	9.98181e-08
11.9	7.01997	2.84069	0.13048	0.03032	1.0355e-07
12	7.28065	2.9471	0.13533	0.03145	1.07421e-07
12.1	7.55043	3.05731	0.14036	0.03262	1.11437e-07
12.2	7.82953	3.17143	0.14558	0.03383	1.15601e-07
12.3	8.11819	3.28957	0.15099	0.03509	1.19921e-07
12.4	8.41663	3.41182	0.1566	0.03639	1.24399e-07
12.5	8.72507	3.53828	0.16242	0.03774	1.29043e-07
12.6	9.04374	3.66907	0.16846	0.03915	1.33858e-07
12.7	9.37286	3.80429	0.17472	0.0406	1.38849e-07
12.8	9.71267	3.94404	0.1812	0.04211	1.44022e-07
12.9	10.0634	4.08842	0.18793	0.04367	1.49383e-07
13	10.4252	4.23754	0.19489	0.04529	1.54938e-07
13.1	10.7983	4.39149	0.20211	0.04697	1.60693e-07
13.2	11.1829	4.55039	0.20958	0.0487	1.66655e-07
13.3	11.5792	4.71432	0.21732	0.0505	1.72829e-07
13.4	11.9875	4.88339	0.22533	0.05237	1.79223e-07
13.5	12.4079	5.05769	0.23362	0.0543	1.85843e-07
13.6	12.8406	5.23731	0.2422	0.05629	1.92696e-07
13.7	13.2857	5.42236	0.25108	0.05836	1.99789e-07
13.8	13.7435	5.61291	0.26026	0.0605	2.07128e-07
13.9	14.2141	5.80907	0.26975	0.06271	2.14721e-07
14	14.6976	6.0109	0.27956	0.065	2.22575e-07
14.1	15.1942	6.21849	0.2897	0.06736	2.30696e-07
14.2	15.7041	6.43193	0.30017	0.06981	2.39094e-07
14.3	16.2273	6.65128	0.31099	0.07233	2.47774e-07
14.4	16.764	6.87662	0.32216	0.07494	2.56745e-07
14.5	17.3142	7.10801	0.33369	0.07764	2.66013e-07
14.6	17.8781	7.34551	0.34559	0.08042	2.75588e-07
14.7	18.4558	7.5892	0.35786	0.08329	2.85476e-07
14.8	19.0473	7.83911	0.37052	0.08625	2.95685e-07
14.9	19.6526	8.09528	0.38357	0.08931	3.06223e-07
15	20.2718	8.35779	0.39702	0.09246	3.17098e-07
15.1	20.905	8.62665	0.41088	0.09571	3.28317e-07
15.2	21.5521	8.90189	0.42515	0.09906	3.3989e-07
15.3	22.213	9.18353	0.43985	0.10252	3.51823e-07
15.4	22.8879	9.47161	0.45498	0.10607	3.64125e-07
15.5	23.5767	9.76613	0.47054	0.10973	3.76804e-07
15.6	24.2792	10.0671	0.48656	0.1135	3.89867e-07
15.7	24.9955	10.3745	0.50302	0.11738	4.03324e-07
15.8	25.7255	10.6883	0.51994	0.12137	4.1718e-07
15.9	26.4689	11.0085	0.53733	0.12547	4.31445e-07
16	27.2258	11.3352	0.55519	0.12969	4.46127e-07
16.1	27.9959	11.6682	0.57353	0.13403	4.61232e-07
16.2	28.7792	12.0075	0.59235	0.13848	4.7677e-07
16.3	29.5755	12.353	0.61167	0.14305	4.92747e-07
16.4	30.3844	12.7048	0.63148	0.14775	5.09171e-07
16.5	31.2058	13.0627	0.65179	0.15257	5.26051e-07
16.6	32.0395	13.4266	0.67261	0.15752	5.43392e-07
16.7	32.8853	13.7966	0.69394	0.16259	5.61202e-07
16.8	33.7428	14.1724	0.71578	0.16779	5.7949e-07
16.9	34.6117	14.554	0.73814	0.17312	5.98261e-07
17	35.4917	14.9413	0.76103	0.17857	6.17522e-07
17.1	36.3825	15.334	0.78444	0.18417	6.3728e-07
17.2	37.2838	15.7322	0.80837	0.18989	6.57542e-07
17.3	38.1951	16.1357	0.83284	0.19575	6.78314e-07
17.4	39.1161	16.5442	0.85784	0.20174	6.99603e-07
17.5	40.0463	16.9577	0.88338	0.20787	7.21413e-07
17.6	40.9853	17.376	0.90944	0.21413	7.43751e-07
17.7	41.9327	17.7989	0.93605	0.22053	7.66623e-07
17.8	42.888	18.2262	0.96319	0.22707	7.90033e-07
17.9	43.8507	18.6576	0.99086	0.23375	8.13986e-07
18	44.8202	19.0931	1.01907	0.24056	8.38488e-07
18.1	45.7961	19.5323	1.04781	0.24751	8.63543e-07
18.2	46.7779	19.975	1.07708	0.2546	8.89154e-07
18.3	47.7648	20.4211	1.10687	0.26183	9.15326e-07
18.4	48.7565	20.8702	1.13719	0.2692	9.42062e-07
18.5	49.7522	21.3221	1.16803	0.27671	9.69366e-07
18.6	50.7514	21.7765	1.19938	0.28435	9.9724e-07
18.7	51.7535	22.2332	1.23125	0.29213	1.02569e-06
18.8	52.7578	22.6918	1.26362	0.30004	1.05471e-06
18.9	53.7635	23.1522	1.29649	0.30809	1.08431e-06
19	54.7702	23.6139	1.32985	0.31628	1.11448e-06
19.1	55.777	24.0767	1.36369	0.32459	1.14524e-06
19.2	56.7834	24.5402	1.39801	0.33304	1.17658e-06
19.3	57.7886	25.0042	1.4328	0.34162	1.20849e-06
19.4	58.7918	25.4684	1.46805	0.35033	1.24099e-06
19.5	59.7924	25.9323	1.50374	0.35917	1.27407e-06
19.6	60.7896	26.3956	1.53987	0.36813	1.30772e-06
19.7	61.7827	26.8581	1.57643	0.37722	1.34195e-06
19.8	62.7709	27.3193	1.6134	0.38642	1.37676e-06
19.9	63.7535	27.779	1.65078	0.39575	1.41214e-06
20	64.7297	28.2367	1.68854	0.40519	1.4481e-06
20.1	65.6987	28.6921	1.72668	0.41474	1.48462e-06
20.2	66.6598	29.1448	1.76518	0.42441	1.5217e-06
20.3	67.6122	29.5945	1.80402	0.43419	1.55935e-06
20.4	68.5551	30.0409	1.8432	0.44407	1.59755e-06
20.5	69.4878	30.4834	1.88269	0.45405	1.6363e-06
20.6	70.4094	30.9218	1.92247	0.46413	1.67559e-06
20.7	71.3191	31.3558	1.96254	0.47431	1.71543e-06
20.8	72.2164	31.7848	2.00287	0.48457	1.7558e-06
20.9	73.1003	32.2087	2.04344	0.49493	1.7967e-06
21	73.9701	32.627	2.08424	0.50537	1.83812e-06
21.1	74.825	33.0393	2.12525	0.51589	1.88004e-06
21.2	75.6643	33.4452	2.16644	0.52649	1.92248e-06
21.3	76.4872	33.8445	2.2078	0.53716	1.96541e-06
21.4	77.293	34.2368	2.24931	0.5479	2.00883e-06
21.5	78.081	34.6217	2.29094	0.5587	2.05272e-06
21.6	78.8506	34.9988	2.33267	0.56956	2.09709e-06
21.7	79.6009	35.368	2.37449	0.58047	2.14191e-06
21.8	80.3312	35.7286	2.41636	0.59143	2.18718e-06
21.9	81.041	36.0806	2.45827	0.60244	2.23288e-06
22	81.7296	36.4235	2.5002	0.61349	2.27902e-06
22.1	82.3963	36.7571	2.54212	0.62457	2.32556e-06
22.2	83.0405	37.0809	2.58401	0.63568	2.37251e-06
22.3	83.6617	37.3949	2.62584	0.64681	2.41985e-06
22.4	84.2592	37.6985	2.66759	0.65796	2.46757e-06
22.5	84.8325	37.9917	2.70924	0.66913	2.51565e-06
22.6	85.381	38.274	2.75076	0.6803	2.56408e-06
22.7	85.9043	38.5453	2.79214	0.69148	2.61285e-06
22.8	86.4018	38.8053	2.83334	0.70265	2.66194e-06
22.9	86.8732	39.0537	2.87434	0.71381	2.71134e-06
23	87.3179	39.2904	2.91511	0.72497	2.76103e-06
23.1	87.7355	39.5151	2.95564	0.7361	2.81101e-06
23.2	88.1258	39.7276	2.99591	0.7472	2.86125e-06
23.3	88.4882	39.9278	3.03587	0.75828	2.91174e-06
23.4	88.8226	40.1154	3.07552	0.76932	2.96247e-06
23.5	89.1286	40.2903	3.11483	0.78031	3.01342e-06
23.6	89.4059	40.4524	3.15377	0.79126	3.06457e-06
23.7	89.6543	40.6015	3.19232	0.80216	3.11591e-06
23.8	89.8737	40.7375	3.23046	0.813	3.16742e-06
23.9	90.0638	40.8603	3.26817	0.82377	3.21908e-06
24	90.2245	40.9699	3.30542	0.83447	3.27089e-06
24.1	90.3557	41.0661	3.34219	0.8451	3.32282e-06
24.2	90.4574	41.1488	3.37846	0.85565	3.37486e-06
24.3	90.5294	41.2181	3.41421	0.86611	3.42699e-06
24.4	90.5719	41.2739	3.44942	0.87648	3.47919e-06
24.5	90.5847	41.3161	3.48407	0.88675	3.53146e-06
24.6	90.568	41.3449	3.51813	0.89692	3.58376e-06
24.7	90.5219	41.3601	3.5516	0.90699	3.63609e-06
24.8	90.4464	41.3619	3.58444	0.91694	3.68844e-06
24.9	90.3419	41.3503	3.61664	0.92678	3.74077e-06
25	90.2083	41.3253	3.64819	0.93649	3.79308e-06
25.1	90.0459	41.287	3.67906	0.94608	3.84536e-06
25.2	89.8551	41.2355	3.70925	0.95554	3.89758e-06
25.3	89.636	41.1709	3.73872	0.96487	3.94973e-06
25.4	89.3889	41.0932	3.76748	0.97405	4.0018e-06
25.5	89.1143	41.0028	3.7955	0.98309	4.05376e-06
25.6	88.8125	40.8996	3.82277	0.99199	4.10561e-06
25.7	88.4838	40.7839	3.84928	1.00073	4.15733e-06
25.8	88.1287	40.6557	3.87501	1.00932	4.2089e-06
25.9	87.7477	40.5154	3.89996	1.01775	4.26031e-06
26	87.3411	40.363	3.92411	1.02601	4.31155e-06
26.1	86.9096	40.1989	3.94746	1.03411	4.36259e-06
26.2	86.4536	40.0231	3.96998	1.04205	4.41344e-06
26.3	85.9737	39.836	3.99168	1.04981	4.46407e-06
26.4	85.4703	39.6377	4.01255	1.05739	4.51447e-06
26.5	84.9442	39.4286	4.03258	1.0648	4.56463e-06
26.6	84.3959	39.2089	4.05177	1.07203	4.61453e-06
26.7	83.826	38.9788	4.0701	1.07908	4.66416e-06
26.8	83.2352	38.7387	4.08758	1.08595	4.71352e-06
26.9	82.624	38.4888	4.10419	1.09262	4.76259e-06
27	81.9933	38.2293	4.11995	1.09911	4.81135e-06
27.1	81.3437	37.9607	4.13484	1.10541	4.85981e-06
27.2	80.6758	37.6833	4.14887	1.11152	4.90793e-06
27.3	79.9904	37.3972	4.16203	1.11744	4.95573e-06
27.4	79.2881	37.1029	4.17432	1.12317	5.00318e-06
27.5	78.5698	36.8007	4.18575	1.1287	5.05028e-06
27.6	77.8361	36.4909	4.19632	1.13403	5.09702e-06
27.7	77.0878	36.1738	4.20602	1.13917	5.14339e-06
27.8	76.3256	35.8498	4.21487	1.14411	5.18938e-06
27.9	75.5503	35.5192	4.22287	1.14886	5.23499e-06
28	74.7626	35.1824	4.23001	1.15341	5.2802e-06
28.1	73.9633	34.8396	4.23632	1.15777	5.32502e-06
28.2	73.1531	34.4913	4.24179	1.16192	5.36942e-06
28.3	72.3328	34.1379	4.24643	1.16589	5.41342e-06
28.4	71.5031	33.7795	4.25024	1.16965	5.45699e-06
28.5	70.6647	33.4166	4.25324	1.17323	5.50015e-06
28.6	69.8186	33.0495	4.25544	1.17661	5.54287e-06
28.7	68.9653	32.6786	4.25684	1.17979	5.58516e-06
28.8	68.1056	32.3042	4.25746	1.18279	5.62701e-06
28.9	67.2402	31.9267	4.2573	1.1856	5.66843e-06
29	66.37	31.5463	4.25638	1.18822	5.70939e-06
29.1	65.4955	31.1635	4.2547	1.19065	5.74992e-06
29.2	64.6175	30.7785	4.25228	1.19289	5.78999e-06
29.3	63.7367	30.3917	4.24914	1.19495	5.82961e-06
29.4	62.8538	30.0034	4.24528	1.19684	5.86877e-06
29.5	61.9694	29.6139	4.24071	1.19854	5.90748e-06
29.6	61.0843	29.2235	4.23547	1.20006	5.94574e-06
29.7	60.199	28.8325	4.22954	1.20141	5.98354e-06
29.8	59.3142	28.4413	4.22296	1.20259	6.02088e-06
29.9	58.4306	28.0501	4.21573	1.2036	6.05776e-06
30	57.5487	27.6592	4.20788	1.20444	6.09419e-06
30.1	56.6692	27.2688	4.19941	1.20512	6.13016e-06
30.2	55.7925	26.8794	4.19034	1.20563	6.16567e-06
30.3	54.9195	26.4911	4.18069	1.20599	6.20073e-06
30.4	54.0504	26.1041	4.17048	1.20619	6.23534e-06
30.5	53.1859	25.7188	4.15971	1.20623	6.26949e-06
30.6	52.3265	25.3354	4.14841	1.20613	6.3032e-06
30.7	51.4727	24.9541	4.1366	1.20588	6.33646e-06
30.8	50.6249	24.5751	4.12428	1.20549	6.36927e-06
30.9	49.7836	24.1987	4.11149	1.20495	6.40165e-06
31	48.9493	23.8251	4.09822	1.20428	6.43358e-06
31.1	48.1225	23.4544	4.08451	1.20348	6.46508e-06
31.2	47.3034	23.0868	4.07036	1.20254	6.49615e-06
31.3	46.4925	22.7227	4.0558	1.20148	6.5268e-06
31.4	45.6902	22.362	4.04084	1.2003	6.55701e-06
31.5	44.8967	22.005	4.02549	1.19899	6.58681e-06
31.6	44.1125	21.6519	4.00979	1.19757	6.61619e-06
31.7	43.3379	21.3027	3.99373	1.19603	6.64516e-06
31.8	42.5731	20.9577	3.97734	1.19438	6.67373e-06
31.9	41.8185	20.6169	3.96063	1.19263	6.70189e-06
32	41.0742	20.2805	3.94363	1.19077	6.72966e-06
32.1	40.3406	19.9486	3.92634	1.18882	6.75703e-06
32.2	39.6178	19.6213	3.90878	1.18677	6.78402e-06
32.3	38.9061	19.2987	3.89098	1.18462	6.81062e-06
32.4	38.2056	18.9809	3.87293	1.18239	6.83685e-06
32.5	37.5164	18.668	3.85467	1.18006	6.86271e-06
32.6	36.8388	18.36	3.8362	1.17766	6.8882e-06
32.7	36.1729	18.0569	3.81754	1.17518	6.91333e-06
32.8	35.5188	17.759	3.7987	1.17262	6.9381e-06
32.9	34.8765	17.4661	3.77971	1.16999	6.96253e-06
33	34.2462	17.1784	3.76056	1.16728	6.98662e-06
33.1	33.628	16.8959	3.74128	1.16452	7.01036e-06
33.2	33.0219	16.6186	3.72188	1.16168	7.03378e-06
33.3	32.4279	16.3465	3.70237	1.15879	7.05686e-06
33.4	31.846	16.0797	3.68277	1.15584	7.07963e-06
33.5	31.2762	15.8181	3.66309	1.15284	7.10209e-06
33.6	30.7186	15.5617	3.64333	1.14978	7.12423e-06
33.7	30.1731	15.3107	3.62352	1.14668	7.14607e-06
33.8	29.6397	15.0648	3.60367	1.14353	7.16762e-06
33.9	29.1183	14.8242	3.58378	1.14034	7.18887e-06
34	28.609	14.5888	3.56387	1.13711	7.20984e-06
34.1	28.1115	14.3586	3.54394	1.13384	7.23052e-06
34.2	27.6259	14.1335	3.52401	1.13054	7.25093e-06
34.3	27.1519	13.9135	3.50409	1.1272	7.27108e-06
34.4	26.6897	13.6985	3.48418	1.12383	7.29096e-06
34.5	26.2389	13.4886	3.46431	1.12044	7.31058e-06
34.6	25.7995	13.2837	3.44446	1.11702	7.32995e-06
34.7	25.3714	13.0837	3.42466	1.11358	7.34907e-06
34.8	24.9545	12.8886	3.40491	1.11012	7.36795e-06
34.9	24.5485	12.6982	3.38523	1.10664	7.3866e-06
35	24.1534	12.5126	3.36561	1.10314	7.40501e-06
35.1	23.769	12.3317	3.34606	1.09963	7.4232e-06
35.2	23.395	12.1554	3.3266	1.09611	7.44117e-06
35.3	23.0315	11.9836	3.30722	1.09257	7.45892e-06
35.4	22.678	11.8163	3.28794	1.08903	7.47646e-06
35.5	22.3346	11.6534	3.26876	1.08548	7.49379e-06
35.6	22.001	11.4948	3.24968	1.08193	7.51092e-06
35.7	21.677	11.3405	3.23072	1.07837	7.52786e-06
35.8	21.3625	11.1903	3.21187	1.07482	7.5446e-06
35.9	21.0572	11.0442	3.19315	1.07126	7.56115e-06
36	20.7609	10.9021	3.17455	1.0677	7.57753e-06
36.1	20.4734	10.7639	3.15608	1.06415	7.59372e-06
36.2	20.1946	10.6295	3.13774	1.0606	7.60974e-06
36.3	19.9242	10.4989	3.11954	1.05705	7.62558e-06
36.4	19.6621	10.3719	3.10148	1.05351	7.64126e-06
36.5	19.4079	10.2485	3.08356	1.04998	7.65678e-06
36.6	19.1617	10.1286	3.06579	1.04646	7.67214e-06
36.7	18.923	10.0121	3.04817	1.04295	7.68734e-06
36.8	18.6917	9.89886	3.03071	1.03944	7.70239e-06
36.9	18.4677	9.7889	3.01339	1.03595	7.7173e-06
37	18.2507	9.68208	2.99623	1.03248	7.73206e-06
37.1	18.0405	9.57832	2.97923	1.02901	7.74668e-06
37.2	17.8369	9.47755	2.96238	1.02557	7.76116e-06
37.3	17.6397	9.37966	2.9457	1.02213	7.77551e-06
37.4	17.4488	9.28459	2.92917	1.01871	7.78972e-06
37.5	17.2639	9.19224	2.91281	1.01531	7.80381e-06
37.6	17.0848	9.10254	2.89661	1.01193	7.81777e-06
37.7	16.9114	9.01541	2.88057	1.00856	7.83161e-06
37.8	16.7434	8.93077	2.8647	1.00521	7.84534e-06
37.9	16.5807	8.84854	2.84899	1.00188	7.85894e-06
38	16.4231	8.76864	2.83344	0.99857	7.87243e-06
38.1	16.2705	8.69101	2.81806	0.99528	7.88581e-06
38.2	16.1226	8.61555	2.80284	0.99201	7.89908e-06
38.3	15.9792	8.54221	2.78778	0.98876	7.91224e-06
38.4	15.8403	8.4709	2.77289	0.98553	7.9253e-06
38.5	15.7056	8.40156	2.75815	0.98232	7.93826e-06
38.6	15.575	8.33412	2.74358	0.97914	7.95112e-06
38.7	15.4484	8.26852	2.72917	0.97597	7.96388e-06
38.8	15.3255	8.20468	2.71491	0.97282	7.97654e-06
38.9	15.2062	8.14254	2.70082	0.9697	7.98911e-06
39	15.0904	8.08204	2.68688	0.9666	8.00159e-06
39.1	14.978	8.02311	2.67309	0.96352	8.01398e-06
39.2	14.8687	7.9657	2.65947	0.96046	8.02628e-06
39.3	14.7625	7.90975	2.64599	0.95743	8.0385e-06
39.4	14.6593	7.85521	2.63267	0.95441	8.05063e-06
39.5	14.5588	7.802	2.61949	0.95142	8.06267e-06
39.6	14.4611	7.75009	2.60647	0.94846	8.07464e-06
39.7	14.3659	7.69942	2.59359	0.94551	8.08653e-06
39.8	14.2732	7.64994	2.58085	0.94258	8.09833e-06
39.9	14.1828	7.60159	2.56826	0.93968	8.11007e-06
40	14.0946	7.55434	2.55581	0.9368	8.12172e-06
40.1	14.0085	7.50813	2.5435	0.93394	8.1333e-06
40.2	13.9245	7.46292	2.53133	0.9311	8.14481e-06
40.3	13.8423	7.41866	2.5193	0.92829	8.15624e-06
40.4	13.7621	7.37532	2.5074	0.92549	8.16761e-06
40.5	13.6835	7.33286	2.49563	0.92272	8.1789e-06
40.6	13.6066	7.29123	2.48399	0.91997	8.19013e-06
40.7	13.5312	7.25039	2.47249	0.91724	8.20129e-06
40.8	13.4574	7.21031	2.46111	0.91453	8.21238e-06
40.9	13.3849	7.17096	2.44985	0.91184	8.22341e-06
41	13.3138	7.13229	2.43871	0.90917	8.23437e-06
41.1	13.2439	7.09428	2.4277	0.90652	8.24527e-06
41.2	13.1752	7.0569	2.41681	0.9039	8.25611e-06
41.3	13.1076	7.02012	2.40603	0.90129	8.26688e-06
41.4	13.0411	6.9839	2.39537	0.8987	8.2776e-06
41.5	12.9756	6.94821	2.38482	0.89613	8.28825e-06
41.6	12.911	6.91304	2.37438	0.89358	8.29884e-06
41.7	12.8473	6.87835	2.36405	0.89105	8.30937e-06
41.8	12.7844	6.84412	2.35383	0.88853	8.31985e-06
41.9	12.7223	6.81033	2.34371	0.88604	8.33027e-06
42	12.6609	6.77695	2.3337	0.88356	8.34063e-06
42.1	12.6002	6.74396	2.32379	0.8811	8.35093e-06
42.2	12.5401	6.71135	2.31397	0.87866	8.36118e-06
42.3	12.4806	6.67908	2.30426	0.87624	8.37137e-06
42.4	12.4217	6.64714	2.29464	0.87383	8.38151e-06
42.5	12.3632	6.61552	2.28512	0.87144	8.39159e-06
42.6	12.3053	6.5842	2.27568	0.86907	8.40162e-06
42.7	12.2478	6.55315	2.26634	0.86672	8.4116e-06
42.8	12.1907	6.52237	2.25709	0.86438	8.42152e-06
42.9	12.1339	6.49183	2.24792	0.86205	8.43139e-06
43	12.0776	6.46153	2.23884	0.85974	8.44121e-06
43.1	12.0215	6.43145	2.22985	0.85745	8.45097e-06
43.2	11.9657	6.40157	2.22093	0.85517	8.46069e-06
43.3	11.9102	6.37189	2.2121	0.85291	8.47035e-06
43.4	11.855	6.34239	2.20334	0.85066	8.47997e-06
43.5	11.7999	6.31307	2.19466	0.84843	8.48953e-06
43.6	11.7451	6.2839	2.18606	0.84621	8.49905e-06
43.7	11.6904	6.25488	2.17753	0.84401	8.50851e-06
43.8	11.6359	6.22601	2.16907	0.84181	8.51793e-06
43.9	11.5816	6.19727	2.16069	0.83964	8.52729e-06
44	11.5273	6.16866	2.15237	0.83747	8.53661e-06
44.1	11.4732	6.14016	2.14412	0.83532	8.54588e-06
44.2	11.4192	6.11176	2.13594	0.83318	8.5551e-06
44.3	11.3653	6.08347	2.12783	0.83105	8.56428e-06
44.4	11.3114	6.05528	2.11978	0.82894	8.5734e-06
44.5	11.2576	6.02717	2.11179	0.82684	8.58248e-06
44.6	11.2039	5.99914	2.10386	0.82475	8.59151e-06
44.7	11.1502	5.9712	2.09599	0.82267	8.6005e-06
44.8	11.0965	5.94332	2.08819	0.8206	8.60943e-06
44.9	11.0429	5.91551	2.08044	0.81855	8.61833e-06
45	10.9892	5.88776	2.07274	0.8165	8.62717e-06
45.1	10.9356	5.86007	2.0651	0.81447	8.63597e-06
45.2	10.882	5.83243	2.05752	0.81244	8.64472e-06
45.3	10.8284	5.80484	2.04999	0.81043	8.65343e-06
45.4	10.7747	5.7773	2.04251	0.80843	8.66209e-06
45.5	10.7211	5.7498	2.03508	0.80644	8.67071e-06
45.6	10.6674	5.72235	2.0277	0.80446	8.67928e-06
45.7	10.6137	5.69493	2.02037	0.80248	8.68781e-06
45.8	10.56	5.66754	2.01309	0.80052	8.69629e-06
45.9	10.5062	5.64019	2.00586	0.79857	8.70473e-06
46	10.4525	5.61287	1.99867	0.79662	8.71312e-06
46.1	10.3986	5.58558	1.99153	0.79468	8.72147e-06
46.2	10.3448	5.55831	1.98443	0.79276	8.72977e-06
46.3	10.2909	5.53107	1.97737	0.79084	8.73803e-06
46.4	10.237	5.50386	1.97036	0.78893	8.74625e-06
46.5	10.183	5.47667	1.96339	0.78703	8.75442e-06
46.6	10.129	5.4495	1.95646	0.78514	8.76255e-06
46.7	10.075	5.42235	1.94957	0.78325	8.77063e-06
46.8	10.0209	5.39522	1.94271	0.78137	8.77867e-06
46.9	9.9668	5.36811	1.9359	0.7795	8.78667e-06
47	9.91264	5.34102	1.92912	0.77764	8.79462e-06
47.1	9.85844	5.31394	1.92238	0.77579	8.80254e-06
47.2	9.80421	5.28689	1.91568	0.77394	8.8104e-06
47.3	9.74994	5.25985	1.90901	0.7721	8.81823e-06
47.4	9.69564	5.23283	1.90238	0.77027	8.82601e-06
47.5	9.6413	5.20583	1.89578	0.76844	8.83375e-06
47.6	9.58693	5.17884	1.88922	0.76662	8.84145e-06
47.7	9.53254	5.15187	1.88269	0.76481	8.84911e-06
47.8	9.47811	5.12493	1.87619	0.76301	8.85672e-06
47.9	9.42366	5.09799	1.86972	0.76121	8.86429e-06
48	9.36919	5.07108	1.86328	0.75941	8.87182e-06
48.1	9.3147	5.04419	1.85687	0.75763	8.87931e-06
48.2	9.26019	5.01731	1.8505	0.75585	8.88675e-06
48.3	9.20566	4.99046	1.84415	0.75407	8.89416e-06
48.4	9.15112	4.96362	1.83783	0.7523	8.90152e-06
48.5	9.09657	4.93681	1.83154	0.75054	8.90884e-06
48.6	9.04202	4.91002	1.82528	0.74878	8.91612e-06
48.7	8.98745	4.88325	1.81905	0.74703	8.92336e-06
48.8	8.93289	4.8565	1.81284	0.74529	8.93055e-06
48.9	8.87832	4.82978	1.80666	0.74355	8.93771e-06
49	8.82376	4.80308	1.80051	0.74181	8.94482e-06
49.1	8.76921	4.7764	1.79438	0.74008	8.95189e-06
49.2	8.71467	4.74976	1.78828	0.73836	8.95893e-06
49.3	8.66014	4.72314	1.7822	0.73664	8.96592e-06
49.4	8.60564	4.69655	1.77615	0.73492	8.97287e-06
49.5	8.55115	4.66999	1.77012	0.73321	8.97978e-06
49.6	8.49668	4.64346	1.76411	0.73151	8.98665e-06
49.7	8.44225	4.61696	1.75813	0.72981	8.99348e-06
49.8	8.38784	4.59049	1.75217	0.72811	9.00027e-06
49.9	8.33347	4.56406	1.74624	0.72642	9.00702e-06
50	8.27913	4.53766	1.74032	0.72474	9.01373e-06
50.1	8.22484	4.5113	1.73443	0.72305	9.0204e-06
50.2	8.17059	4.48497	1.72856	0.72138	9.02703e-06
50.3	8.11639	4.45868	1.72272	0.7197	9.03362e-06
50.4	8.06224	4.43243	1.71689	0.71804	9.04018e-06
50.5	8.00814	4.40622	1.71108	0.71637	9.04669e-06
50.6	7.9541	4.38006	1.7053	0.71471	9.05316e-06
50.7	7.90013	4.35393	1.69953	0.71306	9.05959e-06
50.8	7.84622	4.32785	1.69379	0.7114	9.06599e-06
50.9	7.79238	4.30182	1.68807	0.70976	9.07234e-06
51	7.73862	4.27583	1.68236	0.70811	9.07866e-06
51.1	7.68492	4.24988	1.67668	0.70647	9.08494e-06
51.2	7.63131	4.22399	1.67101	0.70484	9.09118e-06
51.3	7.57779	4.19815	1.66537	0.7032	9.09738e-06
51.4	7.52434	4.17236	1.65974	0.70158	9.10354e-06
51.5	7.47099	4.14662	1.65413	0.69995	9.10966e-06
51.6	7.41773	4.12093	1.64854	0.69833	9.11575e-06
51.7	7.36457	4.0953	1.64297	0.69671	9.1218e-06
51.8	7.31151	4.06972	1.63741	0.6951	9.12781e-06
51.9	7.25855	4.0442	1.63188	0.69349	9.13378e-06
52	7.2057	4.01874	1.62636	0.69189	9.13971e-06
52.1	7.15296	3.99334	1.62086	0.69028	9.14561e-06
52.2	7.10033	3.968	1.61538	0.68868	9.15147e-06
52.3	7.04782	3.94273	1.60991	0.68709	9.15729e-06
52.4	6.99543	3.91751	1.60446	0.6855	9.16307e-06
52.5	6.94316	3.89236	1.59903	0.68391	9.16882e-06
52.6	6.89102	3.86728	1.59362	0.68232	9.17453e-06
52.7	6.83901	3.84226	1.58822	0.68074	9.1802e-06
52.8	6.78713	3.81731	1.58284	0.67916	9.18584e-06
52.9	6.73539	3.79243	1.57747	0.67759	9.19144e-06
53	6.68379	3.76762	1.57212	0.67601	9.197e-06
53.1	6.63233	3.74288	1.56679	0.67444	9.20253e-06
53.2	6.58101	3.71821	1.56148	0.67288	9.20802e-06
53.3	6.52985	3.69362	1.55618	0.67132	9.21348e-06
53.4	6.47883	3.6691	1.55089	0.66976	9.21889e-06
53.5	6.42797	3.64465	1.54563	0.6682	9.22428e-06
53.6	6.37727	3.62029	1.54038	0.66665	9.22962e-06
53.7	6.32672	3.596	1.53514	0.6651	9.23494e-06
53.8	6.27634	3.57179	1.52992	0.66355	9.24021e-06
53.9	6.22612	3.54766	1.52471	0.66201	9.24545e-06
54	6.17607	3.52361	1.51953	0.66047	9.25066e-06
54.1	6.1262	3.49965	1.51435	0.65893	9.25583e-06
54.2	6.07649	3.47576	1.50919	0.6574	9.26096e-06
54.3	6.02696	3.45196	1.50405	0.65587	9.26606e-06
54.4	5.97762	3.42825	1.49892	0.65434	9.27113e-06
54.5	5.92845	3.40462	1.49381	0.65281	9.27616e-06
54.6	5.87947	3.38108	1.48871	0.65129	9.28116e-06
54.7	5.83067	3.35763	1.48363	0.64977	9.28612e-06
54.8	5.78206	3.33427	1.47857	0.64826	9.29105e-06
54.9	5.73365	3.31099	1.47351	0.64674	9.29594e-06
55	5.68543	3.28781	1.46848	0.64523	9.3008e-06
55.1	5.6374	3.26472	1.46345	0.64373	9.30563e-06
55.2	5.58957	3.24172	1.45845	0.64222	9.31042e-06
55.3	5.54195	3.21882	1.45346	0.64072	9.31519e-06
55.4	5.49453	3.19601	1.44848	0.63922	9.31991e-06
55.5	5.4473	3.17329	1.44352	0.63773	9.32461e-06
55.6	5.40029	3.15067	1.43857	0.63624	9.32927e-06
55.7	5.35349	3.12815	1.43364	0.63475	9.33389e-06
55.8	5.3069	3.10572	1.42872	0.63326	9.33849e-06
55.9	5.26052	3.08339	1.42381	0.63178	9.34305e-06
56	5.21435	3.06117	1.41892	0.6303	9.34758e-06
56.1	5.1684	3.03904	1.41405	0.62882	9.35208e-06
56.2	5.12268	3.01701	1.40919	0.62735	9.35655e-06
56.3	5.07717	2.99508	1.40435	0.62588	9.36098e-06
56.4	5.03188	2.97326	1.39952	0.62441	9.36539e-06
56.5	4.98682	2.95154	1.3947	0.62294	9.36976e-06
56.6	4.94198	2.92992	1.3899	0.62148	9.3741e-06
56.7	4.89737	2.9084	1.38511	0.62002	9.3784e-06
56.8	4.853	2.88699	1.38034	0.61856	9.38268e-06
56.9	4.80885	2.86569	1.37559	0.61711	9.38693e-06
57	4.76493	2.84449	1.37084	0.61566	9.39114e-06
57.1	4.72125	2.82339	1.36612	0.61421	9.39533e-06
57.2	4.6778	2.80241	1.3614	0.61277	9.39948e-06
57.3	4.63459	2.78153	1.3567	0.61133	9.4036e-06
57.4	4.59161	2.76075	1.35202	0.60989	9.4077e-06
57.5	4.54888	2.74009	1.34735	0.60845	9.41176e-06
57.6	4.50638	2.71954	1.3427	0.60702	9.41579e-06
57.7	4.46413	2.69909	1.33806	0.60559	9.4198e-06
57.8	4.42211	2.67876	1.33343	0.60416	9.42377e-06
57.9	4.38034	2.65853	1.32882	0.60274	9.42772e-06
58	4.33882	2.63842	1.32422	0.60132	9.43163e-06
58.1	4.29755	2.61842	1.31964	0.5999	9.43552e-06
58.2	4.25651	2.59853	1.31507	0.59849	9.43937e-06
58.3	4.21573	2.57874	1.31052	0.59708	9.4432e-06
58.4	4.17519	2.55908	1.30598	0.59567	9.447e-06
58.5	4.13491	2.53952	1.30146	0.59426	9.45077e-06
58.6	4.09487	2.52008	1.29695	0.59286	9.45452e-06
58.7	4.05508	2.50075	1.29246	0.59146	9.45823e-06
58.8	4.01555	2.48153	1.28798	0.59006	9.46192e-06
58.9	3.97627	2.46243	1.28352	0.58867	9.46558e-06
59	3.93725	2.44345	1.27907	0.58728	9.46921e-06
59.1	3.89847	2.42457	1.27463	0.58589	9.47281e-06
59.2	3.85995	2.40581	1.27021	0.58451	9.47639e-06
59.3	3.82168	2.38717	1.2658	0.58313	9.47994e-06
59.4	3.78367	2.36864	1.26141	0.58175	9.48346e-06
59.5	3.74592	2.35022	1.25704	0.58038	9.48695e-06
59.6	3.70843	2.33192	1.25268	0.57901	9.49042e-06
59.7	3.67118	2.31374	1.24833	0.57764	9.49386e-06
59.8	3.6342	2.29567	1.244	0.57627	9.49728e-06
59.9	3.59747	2.27772	1.23968	0.57491	9.50067e-06
60	3.561	2.25988	1.23538	0.57355	9.50403e-06
60.1	3.52479	2.24216	1.23109	0.5722	9.50737e-06
60.2	3.48884	2.22456	1.22682	0.57085	9.51068e-06
60.3	3.45314	2.20707	1.22256	0.5695	9.51396e-06
60.4	3.41771	2.18969	1.21832	0.56815	9.51722e-06
60.5	3.38253	2.17244	1.21409	0.56681	9.52046e-06
60.6	3.3476	2.15529	1.20987	0.56547	9.52367e-06
60.7	3.31294	2.13827	1.20568	0.56413	9.52685e-06
60.8	3.27854	2.12136	1.20149	0.5628	9.53001e-06
60.9	3.24439	2.10457	1.19732	0.56147	9.53315e-06
61	3.2105	2.08789	1.19317	0.56014	9.53626e-06
61.1	3.17687	2.07133	1.18903	0.55882	9.53935e-06
61.2	3.1435	2.05488	1.18491	0.5575	9.54241e-06
61.3	3.11039	2.03855	1.1808	0.55618	9.54545e-06
61.4	3.07753	2.02234	1.1767	0.55487	9.54846e-06
61.5	3.04493	2.00624	1.17262	0.55356	9.55145e-06
61.6	3.01259	1.99026	1.16856	0.55225	9.55442e-06
61.7	2.9805	1.97439	1.16451	0.55095	9.55736e-06
61.8	2.94867	1.95863	1.16048	0.54965	9.56028e-06
61.9	2.91709	1.943	1.15646	0.54835	9.56318e-06
62	2.88578	1.92747	1.15245	0.54706	9.56606e-06
62.1	2.85471	1.91207	1.14846	0.54577	9.56891e-06
62.2	2.8239	1.89677	1.14449	0.54448	9.57174e-06
62.3	2.79335	1.88159	1.14053	0.5432	9.57455e-06
62.4	2.76304	1.86653	1.13658	0.54191	9.57733e-06
62.5	2.733	1.85157	1.13265	0.54064	9.58009e-06
62.6	2.7032	1.83674	1.12874	0.53936	9.58283e-06
62.7	2.67365	1.82201	1.12484	0.53809	9.58555e-06
62.8	2.64436	1.8074	1.12095	0.53683	9.58825e-06
62.9	2.61532	1.7929	1.11708	0.53556	9.59093e-06
63	2.58653	1.77851	1.11323	0.5343	9.59358e-06
63.1	2.55798	1.76424	1.10939	0.53305	9.59621e-06
63.2	2.52969	1.75007	1.10556	0.53179	9.59883e-06
63.3	2.50164	1.73602	1.10175	0.53054	9.60142e-06
63.4	2.47384	1.72208	1.09796	0.5293	9.60399e-06
63.5	2.44628	1.70825	1.09418	0.52805	9.60654e-06
63.6	2.41897	1.69453	1.09041	0.52682	9.60907e-06
63.7	2.3919	1.68093	1.08666	0.52558	9.61158e-06
63.8	2.36508	1.66743	1.08293	0.52435	9.61407e-06
63.9	2.3385	1.65404	1.07921	0.52312	9.61654e-06
64	2.31216	1.64076	1.0755	0.52189	9.61899e-06
64.1	2.28606	1.62759	1.07181	0.52067	9.62142e-06
64.2	2.26021	1.61452	1.06814	0.51945	9.62383e-06
64.3	2.23459	1.60157	1.06447	0.51823	9.62622e-06
64.4	2.2092	1.58872	1.06083	0.51702	9.62859e-06
64.5	2.18406	1.57598	1.0572	0.51581	9.63095e-06
64.6	2.15915	1.56334	1.05358	0.51461	9.63328e-06
64.7	2.13448	1.55082	1.04998	0.51341	9.6356e-06
64.8	2.11003	1.53839	1.04639	0.51221	9.63789e-06
64.9	2.08583	1.52608	1.04282	0.51102	9.64017e-06
65	2.06185	1.51386	1.03927	0.50982	9.64243e-06
65.1	2.0381	1.50175	1.03573	0.50864	9.64467e-06
65.2	2.01458	1.48975	1.0322	0.50745	9.6469e-06
65.3	1.99129	1.47785	1.02869	0.50627	9.6491e-06
65.4	1.96823	1.46605	1.02519	0.5051	9.65129e-06
65.5	1.94539	1.45435	1.02171	0.50392	9.65346e-06
65.6	1.92278	1.44276	1.01824	0.50275	9.65561e-06
65.7	1.90039	1.43127	1.01479	0.50159	9.65775e-06
65.8	1.87822	1.41987	1.01135	0.50042	9.65987e-06
65.9	1.85627	1.40858	1.00792	0.49926	9.66197e-06
66	1.83454	1.39739	1.00452	0.49811	9.66405e-06
66.1	1.81303	1.3863	1.00112	0.49696	9.66612e-06
66.2	1.79174	1.3753	0.99774	0.49581	9.66817e-06
66.3	1.77066	1.36441	0.99438	0.49466	9.6702e-06
66.4	1.7498	1.35361	0.99103	0.49352	9.67222e-06
66.5	1.72915	1.34291	0.98769	0.49238	9.67422e-06
66.6	1.70871	1.3323	0.98437	0.49125	9.67621e-06
66.7	1.68848	1.32179	0.98106	0.49012	9.67818e-06
66.8	1.66846	1.31138	0.97777	0.48899	9.68013e-06
66.9	1.64865	1.30106	0.97449	0.48786	9.68207e-06
67	1.62905	1.29084	0.97123	0.48674	9.68399e-06
67.1	1.60965	1.28071	0.96798	0.48563	9.6859e-06
67.2	1.59045	1.27067	0.96474	0.48451	9.68779e-06
67.3	1.57145	1.26073	0.96152	0.4834	9.68967e-06
67.4	1.55266	1.25087	0.95832	0.4823	9.69153e-06
67.5	1.53407	1.24111	0.95513	0.48119	9.69338e-06
67.6	1.51567	1.23144	0.95195	0.4801	9.69521e-06
67.7	1.49747	1.22186	0.94879	0.479	9.69702e-06
67.8	1.47946	1.21237	0.94564	0.47791	9.69883e-06
67.9	1.46165	1.20296	0.9425	0.47682	9.70062e-06
68	1.44403	1.19365	0.93938	0.47573	9.70239e-06
68.1	1.42661	1.18442	0.93627	0.47465	9.70415e-06
68.2	1.40937	1.17528	0.93318	0.47357	9.70589e-06
68.3	1.39232	1.16623	0.9301	0.4725	9.70762e-06
68.4	1.37545	1.15727	0.92704	0.47143	9.70934e-06
68.5	1.35878	1.14838	0.92399	0.47036	9.71105e-06
68.6	1.34228	1.13959	0.92095	0.4693	9.71274e-06
68.7	1.32597	1.13087	0.91793	0.46824	9.71441e-06

[truncated: 20 more sheets: Fig. 4c, Fig. S1b, Fig. S3, Fig. S4b, Fig. S5, Fig. S6, Fig. S9b, Fig. S9c, Fig. S10a, Fig. S10b, Fig. S10c, Fig. S10d, Fig. S10e, Fig. S11, Fig. S13c, Fig. S13d, Fig. S14a, Fig. S14b, Fig. S15, Fig. S16]
